# Supplementary material for: The single pregnancy predicting model of 1 minute Apgar score less than 7 after preterm birth: A retrospective study
Source: PLoS One. 2022 Dec 22;17(12):e0279385. doi: 10.1371/journal.pone.0279385 (PMC9778627; doi:10.1371/journal.pone.0279385)
Supplement: S1 Data — (XLSX) [file pone.0279385.s001.xlsx]

## Sheet: Sheet1
ID	Age	BMI before pregnancy	BMI before delivery	Gestational_week	是否IVF（0.否1.是）	孕	产	Primipara	既往早产(0无1有2大孕周引产)	FGR	巨大儿	ICP	GDM	HDP	VBAC	前置胎盘（0无1完全性2部分性3边缘性4低置）	胎盘植入（0无1有2粘连）	羊水异常（0无 1羊水过少 2羊水过多）	胎儿窘迫（0无1有）	Placental_abruption	宫腔感染（0无1有2羊膜炎/胎膜炎3宫颈炎4子宫内膜炎）	PPROM	hypothyroidism（0无1甲减2亚临床甲减）	支原体感染（0无1有2衣3支+衣）	硫酸镁（1是0否）	地塞米松（1是0否）	宫缩抑制剂（1是0否）	宫缩抑制剂使用时长	抗生素使用（0无1头孢西丁2磺苄西林3磷霉素4头孢呋辛5克林6阿奇7头孢曲松8头孢噻肟）	抗生素使用次数	分娩孕周	宫高	腹围	胎方位（0枕前位1后位2 XOT3复合先露）	分娩镇痛（0无1有）	器械助产（0无1产钳）	人工剥离胎盘（0无1人工剥离2清宫3宫腔探查）	First stage of labor（hours）	First_stage_of_labor	Second stage of labor（hours）	Third stage of labor9（hours）	出血量	产后2h出血	Lateral or mid-perineum incision	母体WBC	中性粒（产前）	产前HB	CRP（产前）	PCT（产前）
308234	38	20.3	24.3	2	0	3	1	1	0	0	0	0	1	0	1	0	0	0	0	0	0	1	0		0	0	0	0	1	1	35	31	91	2	0	0		3.92	0	0.38	0.1	150		1	9.5	79.3	126	3.7
308235	37	24	27	2				2					1	0	0					0		1	0															2.83	0	0.17	0.12			1
308236	32	17.4	22.7	2				1					1	0	0					0		1	1															11.83	1	1.08	0.12			1
308237	30	29.7	33.6	2				1					0	1	0					1		1	0															0.33	0	0.53	0.25			0
308238	39	20.1	23.1	2				2					0	0	0					1		0	0															2	0	0.07	0.02			0
308239	42	24.4	29.6	2				2					0	0	0					0		1	0															6.75	0	1.78	0.23			1
308240	34	25.2	29.2	2				2					0	0	0					0		0	0															6.5	0	0.03	0.05			0
308241	37	21.9	25.8	2				1					0	0	0					0		0	0															9.5	0	1.87	0.38			1
308242	34	18.3	22.8	2				2					0	0	0					0		0	0															11.17	0	0.35	0.05			1
308243	36	27.5	31.6	1				1					0	0	1					0		1	0															3.92	0	0.38	0.1			0
308244	30	NA	NA	2				2					0	0	0					0		1	0															2.83	0	0.17	0.12			0
308245	35	20.4	24.4	2				2					1	0	0					0		0	0															11.83	1	1.08	0.12			0
308246	32	24.7	27.9	2				2					0	0	0					0		0	0															0.33	0	0.53	0.25			0
308247	39	19.1	23	2				2					0	0	0					0		1	0															2	0	0.07	0.02			0
308248	37	19	24.4	2				2					0	0	0					0		1	0															6.75	0	1.78	0.23			0
308249	36	20.7	26.6	2				2					0	0	0					1		0	0															6.5	0	0.03	0.05			0
308250	34	18.4	22	2				2					0	0	0					0		0	0															9.5	0	1.87	0.38			0
308251	27	NA	27.1	2				2					0	0	0					1		0	0															11.17	0	0.35	0.05			0
308252	30	21.1	27.1	2				2					0	0	0					0		0	0															3.92	0	0.38	0.1			0
308253	33	20	27.2	2				2					0	0	0					0		0	0															2.83	0	0.17	0.12			0
308254	32	21.9	25.7	1				2					0	0	0					0		1	0															11.83	1	1.08	0.12			0
308255	37	25.2	29.2	1				2					1	0	0					0		1	0															0.33	0	0.53	0.25			0
308256	32	16.7	18.4	1				2					0	0	0					0		0	0															2	0	0.07	0.02			0
308257	36	19.5	23	1				1					0	0	1					1		0	0															6.75	0	1.78	0.23			1
308258	30	25.8	29.4	1				2					0	0	0					0		1	0															6.5	0	0.03	0.05			0
308259	28	22.6	29	1				1					1	0	1					0		0	0															9.5	0	1.87	0.38			0
308260	32	17.2	23	2				2					0	0	0					0		0	0															11.17	0	0.35	0.05			0
308261	34	19.8	26.4	2				2					0	0	0					0		0	0															3.92	0	0.38	0.1			0
308262	32	24.6	28.5	2				2					0	0	0					0		1	0															2.83	0	0.17	0.12			0
308263	37	25.9	27.6	1				1					1	0	0					0		0	0															11.83	1	1.08	0.12			0
308264	37	22.7	26.4	2				2					0	0	0					0		1	0															0.33	0	0.53	0.25			0
308265	31	18.7	23.5	2				2					1	0	0					1		0	0															2	0	0.07	0.02			1
308266	31	22.7	26.4	2				2					0	0	0					0		1	0															6.75	0	1.78	0.23			0
308267	28	17.7	21.6	1				1					0	0	1					0		0	0															6.5	0	0.03	0.05			0
308268	27	22.3	27	2				2					0	0	0					0		0	0															9.5	0	1.87	0.38			0
308269	35	26.2	32.2	1				1					0	0	0					1		0	0															11.17	0	0.35	0.05			0
308270	32	22.2	29.7	2				2					1	0	0					0		1	0															3.92	0	0.38	0.1			0
308271	31	18.7	23.9	2				2					1	0	0					0		1	0															2.83	0	0.17	0.12			0
308272	28	32.3	36.7	2				1					1	1	0					0		1	0															11.83	1	1.08	0.12			0
308273	34	22.7	25.8	2				1					0	0	0					0		0	0															0.33	0	0.53	0.25			1
308274	28	24.7	35.3	2				1					1	0	0					0		1	0															2	0	0.07	0.02			1
308275	34	17.4	22	2				2					0	0	0					0		0	0															6.75	0	1.78	0.23			0
308276	29	18.4	22.2	1				1					0	0	0					0		1	1															6.5	0	0.03	0.05			0
308277	23	18.7	25.3	2				1					1	0	0					0		1	0															9.5	0	1.87	0.38			1
308278	34	18.8	23.9	1				1					0	0	0					0		1	1															11.17	0	0.35	0.05			0
308279	34	23.3	26.4	2				1					0	0	1					0		1	1															3.92	0	0.38	0.1			1
308280	27	21.6	24.9	2				1					0	0	0					0		0	0															2.83	0	0.17	0.12			1
308281	40	24.1	30.4	1				2					0	0	0					0		0	0															11.83	1	1.08	0.12			0
308282	35	20	25.2	2				1					0	0	0					0		1	0															0.33	0	0.53	0.25			0
308283	33	17.1	21.2	1				1					0	0	0					0		1	0															2	0	0.07	0.02			0
308284	32	28.3	30.2	2				1					1	0	1					0		1	0															6.75	0	1.78	0.23			1
308285	32	25.8	32	1				1					0	0	0					0		1	1															6.5	0	0.03	0.05			1
308286	28	18.3	25.1	2				2					0	0	0					0		1	0															9.5	0	1.87	0.38			0
308287	28	20.1	24.8	2				1					0	0	0					0		1	0															11.17	0	0.35	0.05			1
308288	37	21.4	25.6	2				2					1	0	0					0		0	0															3.92	0	0.38	0.1			0
308289	30	21.4	25.5	1				1					0	0	0					0		0	0															2.83	0	0.17	0.12			0
308290	31	20	26.2	2				1					0	0	0					1		0	0															11.83	1	1.08	0.12			0
308291	27	23.8	26.4	2				1					0	0	0					0		0	0															0.33	0	0.53	0.25			0
308292	38	20.2	26	1				2					0	0	0					1		0	0															2	0	0.07	0.02			0
308293	28	22.4	27.8	2				2					0	1	0					0		0	0															6.75	0	1.78	0.23			0
308294	32	20.2	24.1	1				1					0	0	0					0		0	0															6.5	0	0.03	0.05			1
308295	27	19.5	23.1	2				2					0	0	0					0		0	0															9.5	0	1.87	0.38			0
308296	24	22.1	27.4	2				1					0	0	1					0		0	0															11.17	0	0.35	0.05			0
308297	34	19.8	24.2	2				1					0	0	0					0		1	0															3.92	0	0.38	0.1			0
308298	40	NA	NA	1				1					0	0	0					0		1	1															2.83	0	0.17	0.12			1
308299	23	17.9	23.6	2				1					0	0	0					1		0	0															11.83	1	1.08	0.12			1
308300	32	22.3	26.2	2				1					0	0	0					1		1	0															0.33	0	0.53	0.25			0
308301	31	26.7	30.9	2				1					0	0	0					0		1	0															2	0	0.07	0.02			1
308302	31	23.4	30.5	1				1					0	0	0					0		1	0															6.75	0	1.78	0.23			0
308303	28	23.4	30	1				1					1	0	0					1		0	0															6.5	0	0.03	0.05			0
308304	35	24.1	28.1	1				1					0	0	0					0		0	0															9.5	0	1.87	0.38			0
308305	38	23.4	26.5	2				2					0	0	0					1		0	0															11.17	0	0.35	0.05			1
308306	26	23	26.7	2				1					0	0	0					0		1	0															3.92	0	0.38	0.1			1
308307	29	20.2	22.9	1				1					0	0	0					1		0	0															2.83	0	0.17	0.12			0
308308	30	61.6	63.7	2				1					0	0	0					0		1	0															11.83	1	1.08	0.12			1
308309	27	24	26	1				1					0	0	0					0		1	0															0.33	0	0.53	0.25			0
308310	36	25	31.8	2				1					0	1	0					1		1	0															2	0	0.07	0.02			0
308311	28	20	22.9	1				1					0	1	0					0		0	0															6.75	0	1.78	0.23			0
308312	31	21	28.6	2				1					0	0	0					0		1	0															6.5	0	0.03	0.05			1
308313	32	18.3	24.9	1				1					0	0	0					0		1	0															9.5	0	1.87	0.38			0
308314	31	19.2	23.2	2				1					0	0	0					0		0	0															11.17	0	0.35	0.05			1
308315	29	22	27.6	2				2					0	0	0					1		1	0															3.92	0	0.38	0.1			0
308316	28	22	27	2				1					0	0	0					0		1	0															2.83	0	0.17	0.12			1
308317	24	21.8	25.9	2				1					0	0	0					0		0	0															11.83	1	1.08	0.12			0
308318	29	NA	NA	2				1					1	1	0					0		1	0															0.33	0	0.53	0.25			0
308319	24	16.3	21.1	2				1					0	0	0					0		1	0															2	0	0.07	0.02			0
308320	38	24	26.6	1				2					0	0	0					0		1	0															6.75	0	1.78	0.23			0
308321	25	18.4	23.6	1				1					0	0	0					0		1	0															6.5	0	0.03	0.05			0
308322	34	16.9	20.3	2				1					0	0	0					0		0	0															9.5	0	1.87	0.38			1
308323	29	27.5	29.4	1				1					0	0	1					0		1	0															11.17	0	0.35	0.05			1
308324	32	25	28.8	1				1					0	0	0					0		1	0															3.92	0	0.38	0.1			1
308325	27	19.5	23.1	2				1					0	0	0					1		0	0															2.83	0	0.17	0.12			0
308326	23	17.6	21.5	1				1					0	0	0					0		1	0															11.83	1	1.08	0.12			1
308327	26	16.6	20.8	1				1					0	0	0					0		1	0															0.33	0	0.53	0.25			1
308328	29	20.7	26	2				1					0	0	0					0		1	0															2	0	0.07	0.02			1
308329	28	20	23.6	2				1					0	0	1					0		0	0															6.75	0	1.78	0.23			0
308330	50	22	27.6	2				2					0	0	0					0		0	0															6.5	0	0.03	0.05			0
308331	28	18.7	27.1	2				1					0	0	0					0		0	0															9.5	0	1.87	0.38			0
308332	32	24.2	28.1	2				1					0	0	0					0		1	0															11.17	0	0.35	0.05			0
308333	29	19.9	26	2				1					0	0	0					0		1	0															3.92	0	0.38	0.1			1
308334	33	21.4	28.8	2				2					1	0	0					0		0	0															2.83	0	0.17	0.12			0
308335	27	17.6	20.4	1				1					0	0	0					0		1	1															11.83	1	1.08	0.12			1
308336	31	28.2	31.2	2				1					0	0	0					0		1	0															0.33	0	0.53	0.25			1
664642	29	20.9	23.5	1	0	2	1	2	0	0	0	0	0	0	0	0	0	0	0	0	0	1	0		0	0	0	0	2	4	29			0	0	0		2	0	0.07	0.02	100	35	0	19.1	71.3	116	49.5
664793	30	29.1	35	2	0	3	0	1	0	0	0	0	0	0	0	0	0	0	0	0	0	1	0		0	1	0	0	3	4	34	34	112	0	0	0		6.75	0	1.78	0.23	200	35	0	11.6	87.5	116	4.8
664878	26	22	25.7	1	0	1	0	1	0	0	0	0	0	0	0	0	0	0	0	0	1	1	0		0	1	0	0	1	3	28	23	87	0	0	0		6.5	0	0.03	0.05	300	25	0	17.5	89	111	52.6
664935	29	20.7	24.1	2	0	1	0	1	0	0	0	0	0	0	0	0	0	0	0	0	0	1	0		0	0	0	0	3	2	36	32	93	0	0	0		9.5	0	1.87	0.38	150	45	0	8.5	67.8	98	8
665043	24	22.6	26.3	1	0	1	0	1	0	0	0	0	0	0	0	3	0	0	0	0	0	1	0		1	0	1	10	3	1	33	31	93	0	0	0		11.17	0	0.35	0.05	150	40	0	14.7	89.5	115	16.3
665065	28	18.4	23.9	2	0	2	0	1	0	0	0	0	0	0	0	0	0	0	0	0	0	1	0		0	0	0	0	4	4	35	35	96	0	1	0		3.92	0	0.38	0.1	150	45	0	13.2	68.1	115	2
665131	24	17.1	21.3	1	0	4	0	1	0	0	0	0	0	0	0	0	0	0	1	1	0	1	2		0	1	0	0	1	4	31	23	78	2	0	0		2.83	0	0.17	0.12	300	45	1	12.8	91.1	119	10.7
665170	25	29.4	34.9	2	0	2	0	1	0	0	0	0	0	0	0	0	1	0	0	0	0	1	0		0	0	0	0	4	3	35	34	115	0	0	0		11.83	1	1.08	0.12	500	195	0	12.9	65.2	130	3.9
665177	26	19.3	20.5	1	0	1	0	1	0	0	0	0	0	0	0	0	0	0	0	0	0	0	0		1	1	1	1	1	6	32	28	89	0	0	0		0.33	0	0.53	0.25	250	40	0	23.8	91.5	115	14.5	0.07
665392	28	21.5	27.3	2	0	1	0	1	0	0	0	0	0	0	0	0	0	0	0	0	0	1	0		0	0	0	0	4	6	35	33	100	0	0	0		2	0	0.07	0.02	200	45	0	12.6	69	130	1.9
665401	32	21.6	25.1	2	0	1	0	1	0	0	0	0	1	0	0	0	0	0	0	0	0	1	0		1	0	0	1	2	4	34	26	86	2	0	0		6.75	0	1.78	0.23	300	40	0	15	86.3	114	46.8
665449	26	NA	NA	2	1	1	0	1	0	0	0	0	0	0	0	0	0	0	0	0	0	1	0		0	0	0	0	1	2	36	33	102	0	1	0		6.5	0	0.03	0.05	150	225	1	8.7	71.4	103	1.2
665454	34	19.1	22.1	2	0	3	1	2	0	0	0	0	1	0	0	0	0	0	0	0	0	1	0		0	0	0	0	0	0	35	33	98	0	0	0		9.5	0	1.87	0.38	100	35	0	9.9	74	119	2.4
665517	29	22.3	28.1	1	0	1	0	1	0	0	0	0	1	0	0	0	0	0	0	0	0	1	1		0	1	0	0	1	11	34	33	100	0	0	0		11.17	0	0.35	0.05	200	35	0	10.1	77.8	122	1.3	0.06
665540	31	23.7	28	2	0	4	1	2	0	0	0	0	0	0	0	0	0	0	0	0	0	1	0		0	0	0	0	1	1	35	34	99	0	0	0		3.92	0	0.38	0.1	100	40	0	8.5	70.4	130	3.6
665902	27	24.2	28.5	2	0	2	0	1	0	0	0	0	0	0	0	0	0	0	0	0	0	1	0		0	1	0	0	1	2	35	32	100	0	0	0		2.83	0	0.17	0.12	300	60	1	8.7	66.7	107	3.6
666050	35	21	25.7	2	0	1	0	1	0	0	0	0	0	0	0	0	0	0	0	0	0	0	0		0	0	0	0	0	0	36	31	94	0	0	0		11.83	1	1.08	0.12	350		1	20.6	91	112	2.6
666084	28	23.1	28.2	2	0	2	0	1	0	0	0	0	0	0	0	0	0	0	0	0	0	1	0		0	0	0	0	2	1	36	35	104	0	0	0		0.33	0	0.53	0.25	150	60	0	8.9	78.5	132	4.9
666130	31	24.2	28.1	2	0	1	0	1	0	0	0	0	0	0	0	0	0	1	0	0	0	1	0		1	0	0	0	0	0	36	30	98	0	0	0		2	0	0.07	0.02	200	40	0	9.3	71.8	95	12.7
666346	31	18.9	24.8	2	0	2	0	1	0	0	0	0	0	0	0	0	0	0	0	1	0	1	0		0	0	0	0	0	0	34	31	97	1	0	0		6.75	0	1.78	0.23	150	45	1	11	71	121	2.9
666415	30	16.7	20.7	2	0	1	0	1	0	0	0	0	0	0	0	0	0	0	0	0	0	1	0		1	1	1	10	1	1	34	30	96	0	0	0		6.5	0	0.03	0.05	150	40	0	11.3	76.5	91	19.1
666450	33	NA	NA	1	0	2	1	2	0	0	0	0	0	0	0	0	0	0	0	0	0	1	1		1	1	1	2	2	7	31	28	96	0	0	0		9.5	0	1.87	0.38	150	45	0	11.7	76.4	106	4.2
666457	37	21.6	25	1	0	5	0	1	0	0	0	0	0	0	0	0	0	0	0	1	0	1	0		1	1	1	1	2	7	28	26	97.5	0	0	0		11.17	0	0.35	0.05	300	40	1	14.4	92.2	97	38.6
666616	29	18.4	22	2	0	2	1	2	0	0	0	0	0	0	0	0	0	1	0	0	0	1	0		1	1	0	0	4	14	35	32	92	0	0	0		3.92	0	0.38	0.1	100	45	0	11.9	85.3	104
666834	26	24.9	30.1	2	0	2	1	1	0	0	0	0	0	1	0	0	0	0	0	0	0	1	0		0	0	0	0	0	0	35	34	108	0	0	0		2.83	0	0.17	0.12	350	45	1	10.4	81.5	142	5.6
666940	31	31.6	36.9	1	1	2	0	1	0	0	0	0	0	0	0	0	0	0	0	0	0	1	0		1	1	0	0	3	12	32	32	115	0	0	0		11.83	1	1.08	0.12	700	25	1	13.8	77.5	123	13.5	0.04
667028	35	20.9	24.4	2	0	2	1	2	0	0	0	0	0	0	0	0	0	1	0	0	0	0	0		0	0	0	0	0	0	36	32	102	0	0	0		0.33	0	0.53	0.25	400	225	1	14.3	86.5	135	0.6
667100	24	24.7	34.9	2	0	4	1	1	0	0	0	0	0	0	1	0	0	0	0	0	0	0	0		0	0	0	0	0	0	34	32	105	0	0	0		2	0	0.07	0.02	200	40	1	11.7	78	117	7.5
667237	38	23.7	25.2	1	0	9	1	2	0	0	0	0	0	0	0	0	0	0	0	0	0	0	0		1	0	1	2	2	5	31	23	94	0	0	0		6.75	0	1.78	0.23	100	45	0	17	83	118	80.7
667295	31	21.7	27.8	2	0	2	0	1	0	0	0	0	1	0	0	0	0	0	0	0	0	1	0		0	0	0	0	1	1	36	32	99	0	0	0		6.5	0	0.03	0.05	350	40	1	10.8	71.4	124	4.8
667369	34	21.1	25.8	1	0	4	1	1	0	0	0	0	0	0	1	0	0	0	0	1	0	0	0		1	1	1	3	0	0	30	29	95	0	0	0		9.5	0	1.87	0.38	400	20	1	12.6	90	110	20
667385	29	22.6	23.3	1	0	1	0	1	0	0	0	0	0	0	0	0	0	0	0	0	0	1	0		1	1	1	1	1	7	32	32	89	0	0	0		11.17	0	0.35	0.05	400	55	1	13.5	82.4	125	22.4	0.06
667421	26	20.7	25.4	1	0	2	1	2	0	0	0	0	0	0	0	0	0	0	0	0	0	1	0		1	1	1	1	4	3	33	28	91	0	0	0		3.92	0	0.38	0.1	400	50	0	24.2	84.1	117	12.3	0.04
667526	23	20.3	24.2	2	0	1	0	1	0	0	0	0	0	0	0	0	0	0	0	0	1	1	0		1	1	0	0	3	7	34	31	90	0	0	0		2.83	0	0.17	0.12	150	40	0	13.4	68.2	101	15.9	0.15
667532	28	18.7	22.5	2	0	1	0	1	0	0	0	0	0	0	0	0	0	0	0	0	0	0	0		0	0	0	0	0	0	36	32	95	0	0	0		11.83	1	1.08	0.12	200	35	0	16.8	82.6	114	2.4
667626	36	25.5	27.5	2	0	3	1	1	0	0	0	0	1	0	1	0	0	0	0	0	0	0	0		0	1	0	0	0	0	34	25	96	0	0	0		0.33	0	0.53	0.25	150	175	0	11.5	70.9	111	7.3
667671	34	29.7	32	1	0	2	1	2	0	0	0	0	0	1	0	0	0	0	0	1	0	0	0		1	1	0	0	0	0	28	24	107	0	0	0		2	0	0.07	0.02	200		0	9.9	81.1	97	9.1
667979	22	17.2	20.4	2	0	2	1	2	0	0	0	0	0	0	0	0	0	0	0	0	0	0	0		0	0	0	0	0	0	36	32	84	0	0	0		6.75	0	1.78	0.23	100	35	0	10.7	71.8	91	6.1
668044	40	19.9	22.6	1	0	3	0	1	0	1	0	0	0	1	0	3	0	0	0	1	0	0	0		1	1	1	19	3	6	32			0	0	0		6.5	0	0.03	0.05	200	40	1	8.9	67	121	1.5
668233	27	18.9	22	2	0	1	0	1	0	0	0	0	0	0	0	0	0	0	0	0	0	0	0		0	0	0	0	0	0	34	26	88	0	1	0		9.5	0	1.87	0.38	100	40	0	14.6	77.7	115	6.3
668238	41	25.2	29.1	2	0	8	1	2	0	0	0	0	1	0	0	0	0	0	0	0	0	1	0		0	0	0	0	4	1	36	32	95	0	0	0		11.17	0	0.35	0.05	100	40	0	8.6	70.7	127	5.6
668351	31	19.6	23.4	1	0	3	0	1	0	0	0	0	1	0	0	0	0	0	0	1	0	0	0		1	1	0	0	0	0	31	28	84	0	0	0		3.92	0	0.38	0.1	100	35	0	13.9	78.5	114	21.4
668447	26	NA	NA	2	0	1	0	1	0	0	0	0	0	0	0	0	0	0	0	0	0	1	0		0	0	0	0	0	0	36	37	92	0	0	0		2.83	0	0.17	0.12	150	50	1	11.5	78.5	110	3.6
668451	32	23.4	25.4	2	0	8	2	2	1	0	0	0	0	0	0	0	0	0	0	0	0	1	0		0	0	0	0	1	1	35	34	96	0	0	0		11.83	1	1.08	0.12	150	180	0	14.7	80.1	119	2.7
668804	27	23.2	26	1	0	1	0	1	0	0	0	0	0	0	0	0	0	0	0	0	0	1	0		1	1	0	0	0	0	28	26	95	0	0	0		0.33	0	0.53	0.25	100	40	0	12.1	75	114	7.5
668901	16	21.9	25	1	0	1	0	1	0	0	0	0	0	0	0	0	0	0	0	0	0	1	0		1	1	0	0	4	5	32	26	87	0	0	0		2	0	0.07	0.02	100	30	0	17.2	85.6	98	6.8
668915	29	20.9	27.3	2	0	1	0	1	0	0	0	0	1	0	0	0	0	0	0	0	0	1	0		0	0	0	0	1	4	35	35	104	0	0	0		6.75	0	1.78	0.23	300	45	0	8.5	70	115	0.8
669276	27	21.6	25	2	0	1	0	1	0	0	0	0	0	0	0	0	0	0	0	0	0	1	0		0	0	0	0	2	1	35	34	96	0	0	0		6.5	0	0.03	0.05	300	130	0	8.5	70.2	120	1.9
669317	36	22.4	26.1	2	0	3	1	1	0	0	0	0	0	0	1	0	0	0	0	0	0	1	0		0	0	0	0	0	0	34	26	95	0	0	0		9.5	0	1.87	0.38	100	40	1	11.3	74.3	118	5.6
669327	36	22.8	26.8	2	0	1	0	1	0	0	0	0	0	0	0	0	0	0	0	0	0	1	0		1	1	0	0	1	9	35	29	101	0	0	0		11.17	0	0.35	0.05	150	50	0	11.1	71.8	110	1
669471	34	17.6	23.1	1	0	2	1	2	0	0	0	0	0	0	0	0	0	0	0	0	1	0	0		1	1	0	0	1	1	33	30	102	0	0	0		3.92	0	0.38	0.1	100	45	0	17.9	84.1	124	21.6
669476	24	21.3	24.2	1	0	1	0	1	0	0	0	0	0	0	0	0	0	0	0	0	0	1	0		1	1	0	0	2,4	4,6	33	28	96	0	0	0		2.83	0	0.17	0.12	100	50	0	10.7	73.3	129	5.8	0.17
669520	33	22.4	26	1	0	2	1	1	0	0	0	0	0	0	1	0	0	0	0	1	0	0	0		1	1	0	0	0	0	32	32	98	0	1	0		11.83	1	1.08	0.12	100	45	0	13.9	77.7	108	11.6
669840	29	20.2	25.7	2	0	1	0	1	0	0	0	0	0	0	0	0	0	0	0	0	0	1	0		0	0	0	0	0	0	36	32	98	0	0	0		0.33	0	0.53	0.25	200	30	1	12.7	88	120	2.4
669842	30	NA	NA	2	0	2	0	1	0	0	0	0	1	0	0	0	0	0	0	0	0	1	0		0	0	0	0	0	0	34	31	87	0	0	0		2	0	0.07	0.02	200	55	1	11.2	76.2	115	7.1
669946	27	18.3	23.6	1	0	2	0	1	0	0	0	0	0	0	0	0	0	0	0	0	0	1	0		1	1	0	0	4	13	28	25	88	0	0	0		6.75	0	1.78	0.23	500	200	0	8.2	72.7	108	15.9	0.06
670032	34	20.6	25.1	1	0	1	0	1	0	0	0	0	0	0	0	0	0	0	0	0	0	1	0		1	1	1	1	4	6	33	33	82	0	0	0		6.5	0	0.03	0.05	150	50	1	14.4	76.2	109	0.9	0.03
670038	34	26	30	2	0	1	0	1	0	0	0	0	1	0	0	0	0	0	0	0	0	1	0		0	0	0	0	0	0	36	30	95	1	0	0		9.5	0	1.87	0.38	300	50	1	11.9	79.7	145	3.9
670269	22	16.4	20.2	1	0	1	0	1	0	0	0	0	0	0	0	0	0	0	0	1	0	0	0		1	1	1	38	0	0	31	24	81	0	0	0		11.17	0	0.35	0.05	150	60	1	19.1	87.3	123	2.9
670332	28	20.8	24.1	2	0	1	0	1	0	0	0	0	0	0	0	0	0	0	0	0	0	1	0		0	0	0	0	1	1	36	32	92	1	1	0		3.92	0	0.38	0.1	100	45	1	8.8	69.5	118	9.8
670368	27	17.8	24.2	2	0	3	0	1	0	0	0	0	0	0	0	0	0	0	0	0	0	1	0		0	0	0	0	0	0	34	34	93	0	0	0		2.83	0	0.17	0.12	200	50	1	8.4	62.6	99	0.4
670390	32	30.5	33.9	2	0	1	0	1	0	0	0	0	1	0	0	0	0	0	1	0	0	1	0		0	0	0	0	0	0	34	35	113	0	0	0		11.83	1	1.08	0.12	150	50	1	11.5	88.7	133	4.8
670420	25	19.7	23.9	2	0	1	0	1	0	0	0	1	0	0	0	0	0	0	0	0	0	1	0		0	0	0	0	0	0	35	32	92	0	0	0		0.33	0	0.53	0.25	200	45	0	8.4	75.2	98	3.5
670443	43	22	28	1	0	4	1	2	0	0	0	0	0	0	0	0	0	0	0	0	0	1	0		1	1	0	0	3	6	32	29	97	0	0	0		2	0	0.07	0.02	300	25	0	13.8	83.3	109	3
670465	38	NA	NA	1	0	2	1	2	0	0	0	0	0	0	0	3	0	0	0	0	0	0	0		1	1	1	11	3	7	31	27	91	0	0	0		6.75	0	1.78	0.23	100	50	0	12.7	83.2	92	9.2
670493	39	19.5	26	2	0	3	0	1	0	0	0	0	0	0	0	0	0	0	1	0	0	1	0		0	0	0	0	0	0	36	33	90	0	0	1		6.5	0	0.03	0.05	250	40	1	11.1	70.6	145	2.1
670620	29	16.8	18.4	1	0	1	0	1	0	0	0	0	0	0	0	0	0	0	0	0	0	1	0		1	1	1	1	1	7	28	24	84	0	0	0	1	9.5	0	1.87	0.38	350	30	0	19.6	89.9	79	26.7
670798	27	17.8	23.6	1	0	3	1	2	0	0	0	0	0	0	0	0	0	0	0	1	0	1	0		1	1	0	0	1	9	32	27	85	0	0	0	0	11.17	0	0.35	0.05	150	35	0	17.6	83.9	97	54.5	0.05
670888	30	17.5	21.9	2	0	2	0	1	0	0	0	0	0	0	0	0	0	0	0	0	0	0	0		0	0	0	0	0	0	35	29	83	0	0	0	0	3.92	0	0.38	0.1	200	30	0	12.1	76.8	131	1.4
670904	34	21.5	27.3	2	1	3	0	1	0	0	0	0	0	0	0	0	0	0	0	0	0	1	0		0	0	0	0	0	0	36	36	102	0	0	0	0	2.08	0	0.27	0.07	250	40	0	9.7	64.5	134	0.4
670933	31	24.1	30.5	2	0	1	0	1	0	0	0	0	0	0	0	0	0	0	0	0	0	1	0		0	0	0	0	4	3	36	34	104	0	1	0	1	7.83	0	0.42	0.25	300	41	0	6.3	67.7	124	4.1
671078	34	19.6	25.6	1	0	1	0	1	0	0	0	0	0	0	0	0	0	0	0	0	0	1	0		1	1	0	0	1	7	32	29	98	0	0	0	0	3.67	0	0.22	0.03	200	35	0	13.8	71.1	104	6.6
671276	22	19	22	1	0	3	1	2	0	0	0	0	0	0	0	0	0	0	0	0	0	0	0		0	1	0	0	0	0	33	31	88	0	0	0	0	10.33	0	0.08	0.03	50	35	0	9.5	79.2	108	4.3
671320	26	24.7	28.8	2	0	1	0	1	0	0	0	0	0	0	0	0	0	0	0	0	0	0	0		1	1	0	0	0	0	36	32	103	0	0	0	0	2.5	0	1.05	0.2	400	40	0	12.3	55	113	6
671405	27	19.7	25.9	1	0	1	0	1	0	0	0	0	0	0	0	0	0	0	0	0	0	0	0		1	1	1	2	3	1	31	30	95	0	0	0	0	1.33	0	0.52	0.07	100	75	1	16	83.4	89	23.9
671463	30	19.1	22.6	1	0	1	0	1	0	0	0	0	1	0	0	0	0	0	0	0	0	1	0		1	1	1	2	2	6	31	28	90	0	0	0	0	10.03	0	0.18	0.08	150	35	0	9.6	89.9	93	1.8
671566	27	18.7	22.1	1	0	4	1	1	0	0	0	0	0	0	1	0	0	0	0	0	0	1	0	1	1	1	0	0	4	8	30	29	91.5	0	0	0	1	3	0	0.17	0.7	800		1	11.2	79	106	2.7	0.05
671695	35	23.6	24.4	2	0	2	1	2	0	0	0	0	0	0	0	0	0	0	0	0	0	0	0	0	0	1	0	0	0	0	34	30	90	0	0	0	0	0.5	0	0.72	0.03	100	100	1	12	81.5	115	7
671702	27	21.3	22.7	1	0	1	0	1	0	0	0	0	0	0	0	0	0	0	0	0	0	0	0	0	1	1	0	0	0	0	29	25	91	0	0	0	0	12	1	0.77	0.18	50	35	1	12.2	75.7	131	6.3
671851	35	28.8	31.2	2	0	3	1	1	1	0	0	0	1	0	1	0	0	0	0	0	0	1	0	0	0	0	0	0	1	1	36	35	110	0	1	0	0	7.5	0	1	0.08	350	150	1	9.1	72	128	2.2
671886	29	16.9	22.6	2	0	1	0	1	0	0	0	0	0	0	0	0	0	0	0	0	0	1	0	0	0	0	0	0	4	1	36	31	88	0	0	0	0	7.67	0	0.45	0.05	150	45	0	9.9	74.8	107	1.8
672013	32	21.2	25.6	1	0	4	2	2	0	0	0	0	0	0	0	0	0	0	0	0	0	1	0	1	1	1	0	0	1	6	32	29	94	0	0	0	0	5.83	0	0.1	0.18	300	40	0	12.7	75.2	110	1.9	0.03
672116	26	15.6	21.6	1	0	2	0	1	0	0	0	0	0	0	0	0	0	0	0	0	0	1	0	0	1	1	1	1	0	0	31	24	75	1	0	0	0	2.33	0	0.53	0.03	250		1	17.2	82	93	17.8
672130	26	25.6	28.7	2	0	1	0	1	0	0	0	0	0	0	0	0	0	0	0	0	0	1	0	0	0	0	0	0	0	0	34	33	105	0	0	0	0	5.67	0	0.3	0.15	250	35	0	10.9	68	112	1.9
672191	36	17.9	23.1	2	0	3	1	2	0	0	0	0	0	0	0	0	0	0	0	0	0	0	0	0	1	0	0	0	0	0	36	31	90	0	0	0	0	7.25	0	0.48	0.03	150	50	0	7.3	68.1	114	1
672196	35	22.9	26.7	1	0	5	1	2	1	0	0	0	0	0	0	0	0	0	1	0	0	0	0	0	1	1	1	1	0	0	28	28	96	0	0	0	0	3.88	0	0.67	0.05	200	85	0	14.3	84.1	119	10.9
672845	37	28.6	32	1	0	3	1	1	0	0	0	0	0	0	1	0	0	0	0	0	0	1	0	0	1	1	1	1	1	5	31	31	101	0	0	0	0	1.33	0	0.12	0.05	200	45	0	11.8	71.5	132	1.4
672868	27	NA	NA	1	0	3	1	1	0	0	0	0	0	0	1	0	0	0	0	0	0	1	0	0	1	1	1	2	3	8	29	26	90	0	0	0	1	8.5	0	0.13	0.7	300	55	1	19.1	80.6	89	9.8	0.12
672916	29	24.2	27.3	1	0	1	0	1	0	0	0	0	0	0	0	0	0	0	0	0	0	1	0	0	0	0	0	0	0	0	33	30	100	0	0	0	0	2.57	0	0.45	0.07	200	55	0	28.4	89.9	97	57.8
673288	24	NA	20	2	0	1	0	1	0	0	0	0	1	0	0	0	0	0	0	0	0	1	0	0	0	0	0	0	0	0	36	29	85	0	0	0	0	10.17	0	0.17	0.08	200	55	1	9.4	70.8	119	3.5
673461	27	21.5	24.7	1	0	1	0	1	0	0	0	0	0	0	0	0	0	0	0	0	0	0	0	1	1	1	1	3	0	0	31	29	90	0	0	0	0	8.33	0	0.22	0.1	150	40	0	9.3	74.4	103	6.6
673486	33	18.5	23.3	1	0	2	0	1	0	0	0	0	0	0	0	0	0	0	0	0	0	1	0	0	1	1	1		4	6	31	28	92	0	0	0	0	9.75	0	0.1	0.08	100	45	0	12	85.3	96	26.9	0.05
673523	35	26.7	27.3	1	0	4	2	2	1	0	0	0	1	1	0	0	0	0	0	1	0	0	0	0	1	1	1	25	0	0	33			1	1	0	0	0.75	0	0.32	0.1	200		0	10.6	77.1	115	6
673687	25	18	19.9	2	0	1	0	1	0	0	0	0	0	0	0	0	0	0	0	1	0	0	0	0	0	0	0	0	0	0	36	30	89	0	0	0	0	11	0	0.4	0.05	100	65	0	9.9	73.9	129	2.7
673774	26	21	27	2	0	1	0	1	0	0	0	0	0	0	0	0	0	0	0	0	0	1	0	0	0	0	0	0	3	1	35	32	99	0	0	0	0	8.5	0	0.6	0.07	200	45	0	6.6	49.2	113	3.1
673783	28	22.8	26.4	2	0	3	0	1	0	0	0	0	0	0	0	0	0	0	0	0	0	1	0	0	0	0	0	0	4	1	36	34	99	0	0	0	0	2.5	0	1.1	0.07	200	40	0	11	81.9	132	2.2
673784	40	20.1	24.8	2	0	2	1	2	0	0	0	0	0	0	0	0	0	0	0	0	0	1	0	0	0	0	0	0	3	1	34	32	91	0	0	0	0	2.53	0	0.37	0.08	200	63	1	6.9	74.9	119	3.8
673902	29	23.1	27.1	1	0	2	0	1	0	0	0	0	1	0	0	0	0	0	0	1	0	0	0	1	1	1	1	1	3	6	28	26	80	0	0	0	0	15.17	1	0.38	0.15	100	45	1	18.5	89.2	123	29	0.1
673966	33	25.8	29.3	2	0	3	1	2	0	0	0	0	1	0	0	0	0	0	0	0	0	0	0	0	0	0	0	0	0	0	36			0	0	0	0	0.83	0	0.13	0.08	100	65	0	10.5	76.5	126	13.3
674302	32	17.6	23.4	2	0	2	1	2	0	0	0	0	0	0	0	0	0	0	1	0	0	0	0	0	0	0	0	0	0	0	35	35	95	0	0	0	0	2.23	0	0.27	0.05	200	30	0	13.5	81.7	107	4
674499	39	27.4	31.2	1	0	3	1	2	0	0	0	0	1	0	0	0	0	0	0	1	0	1	0	0	1	1	0	0	0	0	33	30	96	0	0	0	0	5.33	0	0.13	0.12	150	130	0	15.8	87.9	129	42.1
674543	32	23.2	27.6	1	0	3	1	2	1	0	0	0	0	0	0	0	0	0	0	0	0	1	0	0	1	1	0	0	4	1	32	30	90	0	0	0	0	0.5	0	0.28	0.05	150	40	0	14.7	83.6	113	41.6
674600	32	19.4	24	2	0	1	0	1	0	0	0	0	0	0	0	0	0	0	0	0	0	1	0	0	0	0	0	0	0	0	36	31	94	0	0	1	0	5.83	0	4.53	0.2	200	40	1	9.2	70.6	116	2.4
674609	29	23.7	28	2	0	1	0	1	0	0	0	0	1	0	0	0	0	0	0	0	0	1	0	0	0	0	0	0	0	0	36	34	106	0	0	0	0	6	0	0.77	0.08	150	35	1	11.5	73.3	117	1.1
674776	38	27.2	31.2	2	0	3	1	1	1	0	0	0	0	1	1	0	0	0	0	0	0	1	0	0	0	1	0	0	0	0	36	34	98	2	0	0	1	3.75	0	0.73	0.17	200	50	1	11.4	66.2	131	5.1
674786	25	21.9	27.7	2	0	2	0	1	0	0	0	0	1	0	0	0	0	0	0	0	0	1	0	0	1	1	1	4	4	4	36	25	93	0	0	0	0	2.27	0	0.3	0.03	100	35	0	14.1	87.1	121	10.1
674789	31	24.5	33.5	2	0	1	0	1	0	0	0	0	0	0	0	0	0	0	0	0	0	0	0	0	0	0	0	0	0	0	36	36	109	0	0	0	0	19.5	1	1.78	0.12	210	35	0	9.9	80.8	138	3.2
674792	27	20.8	27.1	2	0	1	0	1	0	0	0	0	0	0	0	0	0	0	0	0	0	0	0	0	0	0	0	0	0	0	35	29	94	0	0	0	0	3.33	0	0.27	0.02	200	45	0	16.6	80.3	125	24.4
674916	39	23.2	26.9	2	0	6	0	1	0	0	0	0	1	0	0	0	0	0	0	0	0	0	0	0	1	0	0	0	0	0	36	32	100	0	0	0	0	6	0	1.1	0.15	200	40	1	6.8	68.2	119
674980	28	21.8	27.7	2	0	3	1	2	0	0	0	0	0	0	0	0	0	0	1	0	0	1	0	0	0	0	0	0	2	6	34	34	104	0	0	0	1	2.17	0	0.25	0.42	250	40	1	12.6	69.6	106	3.6
674982	33	29.8	34.9	2	0	2	0	1	0	0	0	0	0	0	0	0	0	0	0	0	0	1	0	0	0	0	0	0	1	1	36	34	111	0	0	0	1	3.33	0	1.73	1.6	200	50	0	7	69.4	105	3.7
674983	28	19.6	25.4	2	0	2	0	1	0	0	0	0	0	0	0	0	0	0	0	0	0	1	0	0	0	0	0	0	3	1	36	32	98	0	0	0	0	4.33	0	1.52	0.07	200	50	1	8	67.9	127	0.8
675010	32	23.2	27.2	2	0	2	0	1	0	0	0	0	0	0	0	0	0	0	0	0	1	1	0	0	0	0	0	0	4	7	36	32	97	0	1	0	0	20.03	1	0.92	0.2	100	45	0	22.7	91.2	125	47.1
675117	30	18.8	22.8	2	0	1	0	1	0	0	0	0	1	0	0	0	0	0	0	0	0	1	0	0	0	0	0	0	1	1	36	32	95	0	1	0	0	10.87	0	0.78	0.2	200	35	0	7.8	76.9	117	1.5
675120	32	22.3	28.1	2	0	2	1	1	0	0	0	0	0	0	1	0	0	0	1	0	0	1	0	0	0	0	0	0	4	1	35	33	96	0	0	0	0	3.63	0	0.32	0.07	200	135	1	8.3	70.2	131	1
675184	28	20.9	26.4	2	0	1	0	1	0	1	0	0	0	0	0	0	0	0	0	0	0	0	0	0	1	1	1	1	0	0	35	28	94	0	0	0	0	3.83	0	0.13	0.07	100	35	0	14.4	80.9	114	8.1
675336	36	NA	NA	1	0	3	1	1	0	0	0	0	0	0	1	0	0	0	0	1	0	1	0	1	0	1	0	0	3	1	33	28	96	0	0	0	1	0.67	0	1.02	0.07	300	35	1	11.7	75.5	123	1.8
675569	23	21.5	25.6	2	0	1	0	1	0	0	0	0	0	0	0	0	0	0	0	0	0	1	0	0	0	0	0	0	4	1	36	31	93	0	0	0	0	4.5	0	0.42	0.05	100	36	0	11.5	77.8	118	1
675754	25	NA	NA	2	0	3	0	1	0	0	0	0	0	0	0	0	0	0	0	0	0	1	0	0	0	0	0	0	1	1	36	32	98	0	0	0	0	9	0	0.33	0.12	130	70	0	11.3	73.9	128	1.3
675774	29	19.9	24.3	2	0	4	1	1	0	0	0	0	0	0	1	0	0	0	0	0	0	1	0	0	0	0	0	0	1	1	35	32	93	0	1	0	0	4.5	0	0.6	0.07	150	50	1	8.8	69.2	109	5
675871	35	22.2	24.5	1	0	2	1	2	0	0	0	0	1	0	0	0	0	0	0	0	0	0	0	0	0	1	1	2	4	1	32	29	86	0	0	0	1	0.17	0	0.13	0.28	200	40	0	10.9	65.9	96	21.8
675911	28	18	21.7	2	0	1	0	1	0	0	0	0	0	0	0	0	0	0	0	0	0	1	0	1	0	0	0	0	1	1	35	31	88	0	0	0	1	3.67	0	0.97	0.12	500		0	11.1	80.4	100	2.5
675921	27	27.8	30.1	1	0	4	1	2	0	0	0	0	0	0	1	0	0	0	0	0	0	1	0	0	1	1	1	1	5	1	33	31	99	0	0	0	0	2.25	0	0.22	0.15	100	30	1	10.9	72.6	112	4
676119	29	15.2	23.4	2	0	1	0	1	0	0	0	1	0	0	0	0	0	0	0	0	0	0	0	0	0	0	0	0	0	0	36	31	95	0	0	0	0	2.5	0	0.67	0.1	250	35	1	11	77.7	128	5.6
676333	26	18.4	22	1	0	2	1	1	0	0	0	0	0	0	1	0	0	0	0	0	0	1	0	0	0	0	0	0	0	0	31	30	88	0	0	0	0	5	0	0.6	0.1	60	45	0	17.4	92	114	107
676401	24	14.2	17	1	0	3	0	1	0	0	0	0	0	0	0	0	0	0	0	0	0	1	0	0	1	1	0	0	1	12	30	25	78	0	0	0	0	8.33	0	0.12	0.13	150	45	0	11.1	71.4	118	3.5
676419	30	NA	NA	1	1	1	0	1	0	0	0	0	0	0	0	0	0	0	0	0	0	0	1	1	1	1	1	2	0	0	28	27	90	0	0	0	0	2.75	0	0.05	0.02	50	20	0	13.5	94.5	118	65.2
676478	30	20	24	1	0	3	1	2	0	0	0	0	0	0	1	0	0	0	0	1	0	0	0	0	1		0	0	0	0	28	26	95	0	0	0	0	2.75	0	0.35	0.15	200	35	1	14.7	85.6	122	1.7
676543	31	19.7	23	1	0	3	1	2	0	0	0	0	0	0	0	0	0	0	0	0	0	1	0	0	1	1	0	0	4	4	33	29	87	0	0	0	0	3.58	0	0.02	0.07	100	45	0	4.4	70.5	106	3.6
676571	29	NA	NA	2	0	3	1	2	0	0	0	0	0	0	0	0	0	0	0	0	0	1	0	0	0	0	0	0	0	0	36	30	92	0	0	0	0	1.5	0	0.47	0.12	350	35	0	10.6	69.5	98	3.1
676629	30	21	24.6	1	0	2	1	2	0	0	0	0	0	0	0	0	0	0	0	0	0	0	0	0	1	1	0	0	0	0	32	30	98	0	0	0	0	0.23	0	0.63	0.03	150	35	0	11.5	69.3	119	3.9
676802	26	21	23.8	2	0	1	0	1	0	1	0	1	0	0	0	0	0	0	0	0	0	1	0	0	1	1	0	0	0	0	34	35	90	0	0	0	0	4.53	0	0.15	0.18	200	50	1	9.2	71.8	128	1.5
676890	28	16.5	20.8	2	0	1	0	1	0	0	0	0	0	0	0	0	0	0	0	1	0	1	0	0	0	1	0	0	3	6	34	31	84	0	0	0	0	5	0	0.45	0.05	150	40	0	16.8	90.5	118	3.1
676892	22	20	22.9	2	0	4	1	2	1	0	0	0	0	0	0	0	0	0	1	0	0	1	0	0	0	0	0	0	0	0	36	32	93	0	0	0	0	2.08	0	0.12	0.13	200	50	0	13.5	75.6	123	23.5
676901	28	21.2	26	2	0	4	1	2	0	0	0	0	0	0	0	0	0	0	0	0	0	1	0	0	0	0	0	0	0	0	34	21	88	0	0	0	0	9.08	0	0.57	0.08	250	55	0	7.7	68.8	119	1.5
677027	28	22.4	26.4	2	0	1	0	1	0	0	0	0	0	0	0	0	0	0	0	0	0	1	0	0	0	0	0	0	0	0	35	29	93	0	0	0	0	2.67	0	0.88	0.12	350	45	1	14.8	70.9	125	1.4
677409	30	NA	NA	2	0	1	0	1	0	0	0	0	0	0	0	0	0	0	0	0	0	1	0	0	0	0	0	0	0	0	36	33	99	0	0	0	0	1.83	0	1.53	0.13	250	45	0	6.9	68.9	124	1.4
677714	37	20.8	21.6	1	0	5	1	1	0	0	0	0	1	0	1	0	0	0	0	0	0	1	0	0	1	1	1	11.4	1	8	33	26	85	0	0	0	0	0.33	0	0.15	0.05	150	60	1	7.6	76.7	123	1.7
677821	29	18.1	23.7	2	0	1	0	1	0	0	0	0	0	0	0	0	0	0	0	0	0	0	0	0	0	0	0	0	0	0	36	32	91	0	0	0	0	6.5	0	0.1	0.03	150	40	0	22	79.6	127	59
677866	35	21.1	26.6	2	0	2	1	2	1	0	0	1	0	0	0	0	0	0	0	0	0	1	0	0	0	1	0	0	4	3	36	32	100	0	0	0	0	7.08	0	0.08	0.02	250	55	0	5.4	67.7	120	1.3
677986	27	17.5	19.7	1	0	1	0	1	0	0	0	0	0	0	0	0	0	0	0	0	0	1	0	1	1	1	1	7	4	7	28			0	0	0	0	13.03	1	0.25	0.07	50	25	0	12.8	83.6	105	10.1	0.14
678037	26	26.6	31.3	2	0	2	0	1	0	0	0	0	0	0	0	0	0	0	0	0	0	1	0	0	1	1	1	3	0	0	34	30	100	0	0	0	0	11.67	0	0.5	0.17	400	40	0	8.1	73.6	123	8.8
678057	37	21.2	26.7	2	0	2	0	1	0	0	0	0	0	0	0	0	0	0	1	0	0	1	0	0	0	0	0		0	0	36	35	100	0	0	0	0	1.67	0	0.32	0.1	250	50	1	10.3	72.6	114	2
678108	30	17.8	24.4	1	0	1	0	1	0	0	0	0	0	0	0	0	0	0	0	0	0	0	0	0	0	1	0	0	0	0	33	27	90	0	0	0	0	9	0	0.33	0.08	150	45	0	10.6	75.3	125	15.5
678223	25	20.2	23.3	1	0	1	0	1	0	0	0	0	0	0	0	0	0	0	0	1	0	1	0	0	1	1	0	0	0	0	28	25	84	0	0	0	0	0.58	0	0.02	0.15	100	35	0	16.6	87.8	106
678227	28	24.9	27.9	2	0	1	0	1	0	0	0	0	0	0	0	0	0	0	0	0	0	1	0	0	0	0	0	0	0	0	35	31	97	0	0	0	0	5	0	0.58	0.08	120	35	1	8.2	69.5	111	6.5
678297	40	NA	NA	2	0	1	0	1	0	0	0	0	0	0	0	0	0	0	0	0	0	1	0	0	1	1	0	0	3	7	34	31	93	0	0	0	0	14.17	1	0.98	0.1	100	50	1	13.7	87.9	109	2.9	0.07
678324	37	21	23.2	1	0	4	1	2	0	0	0	0	0	0	0	0	0	0	0	0	0	1	0	1	1	1	0	0	4	4	33	31	95	0	0	0	0	0.67	0	0.05	0.03	100	40	0	11.9	80.2	96	2.4	0.03
678421	32	20.3	25	2	0	1	0	1	0	0	0	0	0	0	0	0	0	0	0	0	0	1	0	0	0	0	0	0	1	1	35	30	94	0	0	0	0	4.5	0	0.35	0.07	250	30	0	6.5	78.3	109	2
678458	39	18.9	21.1	1	0	2	1	1	0	0	0	0	0	0	1	0	0	0	0	0	0	1	0	0	1	1	1	1	4	1	30	25	86	0	0	0	0	2	0	0.35	0.07	200	30	1	16.1	88.5	110	7.3
678512	30	17.8	22.6	2	0	1	0	1	0	1	0	0	1	0	0	0	0	0	0	0	0	1	0	0	1	0	0	0	1	1	36	30	92	0	0	0	0	2.25	0	0.18	0.02	200	40	0	8.9	72.9	114	0.7
678538	37	16.8	20.8	1	0	2	1	2	0	0	0	0	0	0	0	0	0	0	0	0	0	1	0	0	1	1	1	3	4	6	29	24	83	0	0	0	0	0.08	0	0.13	0.13	100	35	0	14.8	79.2	91	6.6
678553	38	21.7	26.1	2	0	3	1	2	0	0	0	0	0	0	0	0	0	0	0	1	0	1	0	0	0	0	0	0	0	0	36	31	98	0	0	0	0	4.37	0	0.08	0.03	100	60	0	11.2	70.4	103	25.2
678558	29	23.6	27.6	2	0	4	1	2	0	0	0	0	0	0	0	0	0	0	0	0	0	1	0	0	0	0	0	0	0	0	36	33	95	0	0	0	0	1.95	0	0.1	0.12	100	45	0	11.9	77.9	129	7.2
678676	27	22.9	27.1	1	0	1	0	1	0	0	0	1	0	0	0	0	0	0	0	0	0	0	0	1	1	1	1	8.3	4	5	29	24	94	0	0	0	1	11.67	0	0.17	0.33	200	38	1	18.6	89.4	99	37.7
678680	24	25.1	27.1	1	0	2	0	1	0	0	0	0	0	0	0	0	0	0	0	0	0	0	0	0	1	1	1	4	1	2	28	25	94	0	1	0	0	23.83	1	0.07	0.1	80	85	0	27.5	89.2	104	28.3
678785	28	NA	NA	2	0	1	0	1	0	0	0	0	0	0	0	0	0	0	0	0	0	1	0	0	0	0	0	0	4	2	35	33	95	0	0	0	1	3.08	0	0.4	0.1	400	30	1	10.4	73.8	111	2.1
678926	30	19.3	23.2	1	0	1	0	1	0	0	0	0	0	0	0	0	0	0	0	0	0	1	0	1	1	1	1	3.9	1	11	32			0	0	0	0	9.83	0	0.28	0.07	100	40	1	10.4	80.1	102	17.7
678999	25	17.9	21.7	2	0	3	1	2	1	0	0	0	0	0	0	0	0	0	0	0	0	0	1	0	1	1	1	2	0	0	34	31	96	0	0	0	0	0.83	0	0.18	0.07	100	50	0	7.7	78.4	124	2.4
679175	29	NA	NA	1	0	1	0	1	0	0	0	0	0	0	0	0	0	0	0	0	0	1	0	0	1	1	1	2	3	2	32	29	101	0	0	0	0	5.33	0	0.23	0.1	150	65	0	13.7	90.3	124	8.4
679241	31	19	23.2	2	0	1	0	1	0	0	0	0	0	0	0	0	0	0	1	0	0	1	0	0	0	0	0	0	3	1	36	31	92	1	0	1	0	3	0	2.6	0.1	200	70	1	8.9	84.2	106	1
679336	36	17.7	21	2	0	2	0	1	0	0	0	0	1	0	0	0	0	0	0	0	0	1	0	0	0	0	0	0	4	1	35	28	83	0	0	0	0	9.98	0	2.6	0.05	150	55	1	7	74.6	101	0.7
679540	29	19.9	24.2	1	0	3	1	2	0	0	0	0	0	0	0	0	0	0	0	0	0	1	0	0	1	1	0	0	4	9	33	31	101	0	0	0	0	2.58	0	0.12	0.05	150	45	0	12.6	85.4	97	19.6
679541	28	20.5	24.7	1	0	1	0	1	0	0	0	0	0	0	0	0	0	0	0	0	0	1	0	1	1	1	0	0	1	2	28	26	90	0	0	0	0	0.72	0	0.03	0.05	150	60	0	13.6	84.1	103	7.6
679584	28	19.2	22.8	1	0	1	0	1	0	0	0	0	0	0	0	0	0	0	0	0	0	1	0	1	1	1	0	0	4	7	31			0	0	0	0	5.25	0	0.63	0.03	100	45	0	9.5	87.5	100	1.5	0.06
679594	22	19.3	23.2	2	0	2	0	1	0	0	0	0	0	0	0	0	0	0	0	0	0	1	0	0	0	0	0	0	0	0	36	30	91	0	1	0	0	10	0	0.48	0.1	200	30	1				2.6
679601	34	22.9	26.7	2	0	2	1	2	0	0	0	0	0	1	0	0	0	0	0	0	0	1	0	0	0	0	0	0	4	1	36	32	97	0	0	0	0	2.67	0	0.18	0.05	500	20	0	12.2	75.5	133	1.4
679890	37	22.9	27.7	2	0	1	0	1	0	0	0	0	0	0	0	0	0	0	0	0	0	1	0	0	0	0	0	0	1	1	35	32	98	1	1	1	0	9.5	0	3.52	0.08	400	95	1	17.2	93.8	105	17.2
680000	27	16.2	22.1	2	0	1	0	1	0	0	0	0	0	0	0	0	0	0	1	1	0	0	0	0	0	0	0	0	0	0	36	33	88	0	0	0	0	0.83	0	0.42	0.08	250	45	0	9.1	68.4	135	3.1
680112	34	NA	NA	1	0	4	1	1	0	0	0	0	0	0	1	0	0	0	0	0	0	1	0	1	1	1	0	0	3	30	32			0	0	0	1	4.5	0	0.25	0.08	350	50	0	16	81	108	16	0.05
680116	32	NA	NA	2	0	4	1	2	0	0	0	0	0	0	0	0	0	0	0	0	0	1	0	0	1	1	0	0	1	9	33			0	0	0	0	7.5	0	0.25	0.02	150	40	0	10.4	81.6	119	16.3
680135	36	20.3	25.8	2	0	2	1	2	0	0	0	0	0	0	0	0	0	0	0	0	0	1	0	0	0	0	0	0	0	0	36	34	96	0	0	0	0	1.5	0	0.07	0.05	200	130	0	7.2	71.2	120	0.6
680257	25	18.5	22.6	2	0	2	0	1	0	0	0	0	0	0	0	0	0	0	0	0	0	1	0	0	0	0	0	0	0	0	34	26	85	0	0	0	0	8.58	0	0.37	0.02	80	45	1	13.1	81.3	108	3.8
680264	23	18.4	22	2	0	1	0	1	0	0	0	0	0	0	0	0	0	0	0	0	0	1	0	0	0	0	0	0	1	3	36	31	92	0	0	0	0	3.17	0	0.07	0.08	100	45	0	8.5	68.5	112	2.1
680362	30	27.3	31.3	2	0	2	1	2	0	0	1	0	0	0	0	0	0	0	0	0	0	1	0	0	0	0	0	0	0	0	36	35	100	0	0	0	0	2.33	0	0.17	0.08	200	105	0	7.9	59.7	127	3
680420	30	17.1	20.8	2	0	1	0	1	0	0	0	0	0	0	0	0	0	0		0	0	1	0	0	0	0	0	0	3	3	36	33	87	0	1	0	0	3.67	0	0.92	0.08	250		1	9	72.1	108	1.7
680856	24	20.7	25.4	1	0	2	0	1	0	0	0	0	0	0	0	0	0	0	0	0	0	0	0	0	1	1	1	3.8	0	0	32	31	95	0	0	0	0	9	0	0.17	0.08	150	35	1
680982	30	21.1	25.2	2	0	1	0	1	0	0	0	0	0	0	0	0	0	0	0	0	0	1	0	0	0	0	0	0	1	1	36	32	99	0	0	0	1	6.5	0	0.88	0.08	400	50	0	14.1	83.3	117	0.6
680990	28	24.5	32	2	0	1	0	1	0	0	0	1	1	1	0	0	0	0	0	0	0	1	0	0	0	0	0	0	1	1	36			0	0	0	1	14.5	1	0.92	0.58	600	40	1	8.7	74.7	128	19.2
681141	25	23.1	27.8	2	0	1	0	1	0	0	0	0	1	0	0	0	0	0	0	0	0	1	0	0	0	0	0	0	0	0	36	33	93	0	0	0	0	5	0	0.87	0.05	150	35	0	12.9	77.8	124	7.8
681199	32	16.6	20.5	1	0	3	1	1	0	0	0	0	0	0	1	0	0	0	0	0	1	1	1	0	1	1	0	0	1	4	31	29	84	0	0	0	1	2.17	0	0.37	0.05	100	35	1	37.7	94.6	105	38.7
681223	21	19.9	25	2	0	2	0	1	0	0	0	0	0	0	0	0	0	0	0	0	0	1	0	0	0	0	0	0	0	0	35	32	95	0	0	0	0	9.18	0	0.02	0.07	50	50	0	8.6	76.7	140	2.8
681321	35	19.8	24	1	0	3	1	2	0	0	0	0	0	0	0	0	0	0	0	0	0	1	0	0	0	0	0	0	0	0	32	21	91	0	0	0	0	6.83	0	0.03	0.05	100	45	0
681464	39	22.5	26.6	2	0	2	1	2	0	0	0	0	0	0	0	0	0	0	0	0	0	1	0	0	0	0	0	0	0	0	36	30	96	0	0	0	0	3.5	0	1.08	0.08	100	50	0	10.6	70.7	116
681468	36	21.4	27.1	1	0	4	1	2	0	0	0	0	0	0	0	0	0	0	0	0	0	1	0	1	1	1	0	0	4	5	28	20	90	0	0	0	0	1.08	0	0.1	0.05	150	30	0	13.4	79.2	119	25
681479	22	NA	NA	1	0	1	0	1	0	0	0	0	0	0	0	0	0	0	0	0	0	1	0	0	0	0	0	0	1	1	31	32	88	0	0	0	0	6.92	0	0.2	0.22	100	50	0	9.2	90	98	2
681519	27	15.6	19.8	1	0	1	0	1	0	0	0	0	0	0	0	0	0	0	0	0	0	1	0	1	1	1	1	2	4	13	32	26	81	0	0	0	0	7.83	0	0.12	0.05	100	45	0	12.6	80.8	108	5.5
681578	26	20.1	23	2	0	1	0	1	0	0	0	0	0	0	0	0	0	0	0	0	0	1	0	0	0	0	0	0	4	3	36			0	0	0	0	0.67	0	0.28	0.05	150	60	0	10.3	69.1	116	7
681706	26	17.9	23.3	2	0	1	0	1	0	0	0	0	0	0	0	0	0	0	0	0	0	1	0	0	0	0	0	0	2	2	34	29	85	0	0	0	0	5.42	0	0.22	0.03	100	70	0	10.9	77	113	7.9
682119	26	20.2	27.5	1	0	1	0	1	0	0	0	0	0	0	0	0	0	0	0	0	0	0	0	0	1	1	1	1	3	1		39	99	0	0	0	0	5.42	0	0.37	0.28	250	60	1
682124	32	20.3	20.3	1	0	3	1	2	0	0	0	0	0	0	0	0	0	0	0	0	0	1	0	1	1	1	0	0	3	7	31	28	86	0	0	0	0	2.75	0	0.03	0.05	100	50	0	18.9	83.9	85	24.7	0.15
682399	31	22	26	2	0	1	0	1	0	0	0	0	1	0	0	0	0	0	0	0	0	1	1	0	0	0	0	0	3	1	35	30	98	0	0	0	0	8.83	0	2.65	0.1	200	55	1	8.6	69	137	7.1
682672	28	20.7	24.3	2	0	1	0	1	0	0	0	0	0	0	0	0	0	0	0	0	0	1	0	0	0	0	0	0	1	1	36	32	94	0	0	1	0	6.5	0	2.27	0.02	300	55	1	13.7	80.2	118	6
682687	29	17.8	25.8	2	0	1	0	1	0	0	0	0	0	0	0	0	0	0	0	0	0	1	0	0	0	0	0	0	0	0	36	36	94	0	0	0	0	7.17	0	1.98	0.25	250	45	1	9.9	68	123	5.2
682694	36	17.4	23.5	2	0	2	1	1	0	0	0	0	0	0	1	0	0	0	0	0	0	0	0	0	0	0	0	0	0	0	36	32	103	0	0	0	0	1.58	0	0.88	0.12	200	45	0	12.7	72.3	111	6.2
682919	27	13.8	18.6	2	0	1	0	1	0	0	0	0	0	0	0	0	0	0	0	0	0	1	0	0	0	0	0	0	1	2	34			0	0	0	0	7.33	0	0.18	0.1	100	45	0	5.9	67.6	117	5.4
683288	28	15.2	21.1	2	0	1	0	1	0	0	0	0	0	0	0	0	0	0	0	0	0	0	1	0	0	0	0	0	0	0	36	31	91	0	0	0	0	2.67	0	0.7	0.03	150	50	0	15.3	82.3	116	7.9
683341	30	18.8	22.8	2	0	3	0	1	0	0	0	0	0	0	0	0	0	0	0	0	0	1	0	0	0	0	0	0	1	1	36	30	91	0	0	0	0	2.75	0	1.32	0.13	200	50	1	11.2	82.9	101	4.4
683396	26	22.9	28.3	2	0	1	0	1	0	0	0	0	0	0	0	0	0	0	0	0	0	1	0	0	0	1	0	0	4	2	34	30	93	0	1	0	0	1.92	0	0.18	0.07	300	40	1	10.9	83	85	18
683427	36	26.5	32.9	2	0	1	0	1	0	0	0	0	0	0	0	0	0	0	0	0	0	0	0	0	0	0	0	0	0	0	34	33	106	0	0	0	0	4	0	0.2	0.13	200	60	0	13.6	78.4	111	3.5
683547	36	20.6	22.9	2	0	2	1	1	0	0	0	0	0	0	1	0	0	0	0	0	0	0	0	0	0	0	0	0	0	0	35	32	93	0	0	0	0	1.67	0	1.08	0.12	200	50	1	7.6	59.6	117	0.7
683549	36	24.7	30.4	2	0	3	1	2	0	0	0	0	1	1	0	0	0	0	0	0	0	1	0	0	0	0	0	0	0	0	36	32	113	0	1	0	0	1.17	0	0.15	0.07	200	55	0	6.5	68.5	119	2.6
683550	39	NA	NA	1	0	6	1	2	0	0	0	0	0	0	0	0	0	0	0	0	0	0	0	0	0	1	1	1	0	0	30	28	87	0	0	0	1	7	0	0.08	0.05	400	55	0	11.9	83.3	120	3.3
683836	36	19.3	24	1	0	2	1	2	0	0	0	0	0	0	0	0	0	0	0	0	0	0	0	0	1	1	0	0	0	0	33	31	90	0	0	0	0	6.13	0	0.05	0.05	150	35	0	10.4	77.8	116	0.6
684121	24	24.1	30	2	0	1	0	1	0	0	0	0	0	0	0	0	0	0	0	0	0	1	0	0	0	0	0	0	1	1	36	31	90	0	0	0	0	7.33	0	0.4	0.13	150	45	0	4.3	68.6	129	14.2
684230	31	17.9	21.7	1	0	2	1	2	0	0	0	0	0	0	0	0	0	0	0	0	1	1	0	1	1	1	1	1	3	5	31	30	86	0	0	0	0	0.67	0	0.15	0.07	400	40	0	15.9	90.8	98	4
684292	28	19.1	23.8	2	0	1	0	1	0	0	0	0	0	0	0	0	0	0	0	0	0	1	0	0	0	0	0	0	4	9	36	30	92	0	0	0	0	0.5	0	0.08	0.1	150	35	0	6.1	68.5	116	1.3
684359	36	22.4	27	1	0	3	1	2	0	0	0	0	1	0	0	0	0	0	0	0	0	0	0	0	0	0	0	0	0	0	29	30	87	0	0	0	0	5.17	0	0.08	0.08	100	55	0	19	87.2	118	33.2
684555	31	23	27	2	0	1	0	1	0	0	0	0	1	0	0	0	0	0	0	0	0	1	0	0	0	0	0	0	4	1	35	31	96	0	1	0	0	6.5	0	0.95	0.1	200	30	0	10.5	80.4	125	3.8
684576	18	NA	NA	1	0	1	0	1	0	0	0	0	0	0	0	0	0	0	1	0	0	1	0	0	0	0	0	0	1	1	33	28	95	0	0	0	0	4.75	0	0.25	0.13	150	65	0	15.3	86.9	135	4.2
684585	32	21.2	25.2	2	0	1	0	1	0	0	0	0	0	0	0	0	0	0	0	0	0	1	0	0	0	0	0	0	0	0	34	31	90	0	1	0	0	10.42	0	0.33	0.07	100	40	1	12.5	72.1	121	5.6
684928	25	20.5	25	1	0	2	0	1	0	0	0	0	0	0	0	0	0	0	0	0	0	0	0	0	1	1	1	3	0	0	29			0	0	0	0	4.75	0	0.28	0.2	250	50	1	14.3	82.5	109	1
684940	28	14.1	19.1	2	0	2	1	2	0	0	0	0	0	0	0	0	0	0	0	0	0	0	0	0	0	0	0	0	0	0	36	32	93	0	0	0	0	5.5	0	0.32	0.02	350	30	0	9.5	73.4	112	9.2
684994	27	25.6	30.8	2	0	1	0	1	0	0	0	0	0	0	0	0	0	0	0	0	0	1	0	0	0	0	0	0	2	1	34	36	104	0	0	0	0	1.22	0	0.22	0.07	100	80	1	10.9	75.6	1331	8.5
685150	39	16.9	21.4	1	0	4	1	2	0	0	0	0	0	0	0	0	1	0	0	0	0	0	0	1	1	1	1	2	1	8	31	26	87	0	0	0	1	2.42	0	0.03	0.25	100	30	0	12.1	85.1	103	19.6
685381	24	17.6	22.4	2	0	1	0	1	0	0	0	0	0	0	0	0	0	0	1	0	0	0	0	0	0	0	0	0	0	0	35	30	84	0	0	1	0	6.42	0	0.63	0.02	300	40	1	9.5	67	127	3.1
685428	35	18.4	25.4	2	0	1	0	1	0	0	0	0	0	0	0	0	0	0	0	0	0	0	0	0	0	0	0	0	0	0	36	31	92	0	0	0	0	9.25	0	0.15	0.05	150	45	0	15.1	78.2	133	6.8
685433	39	21.8	28.9	2	0	5	1	2	0	0	0	0	0	0	0	0	0	0	0	0	0	1	0	0	0	0	0	0	0	0	36	32	104	0	0	0	0	2.58	0	0.6	0.15	200	60	0	10.7	71.9	117	1
685514	25	18.7	23.2	2	0	2	1	2	0	0	0	0	0	0	0	0	0	0	0	0	0	0	0	0	0	0	0	0	0	0	35	31	93	0	0	0	0	2.08	0	0.27	0.15	500	100	0	15.8	82.5	114	29.9
685518	28	21.3	26.2	2	0	1	0	1	0	0	0	0	1	0	0	0	0	0	0	0	0	0	1	0	0	0	0	0	0	0	36	33	98	0	0	0	0	7.93	0	0.75	0.02	150	65	0	11	89.7	119	4.3
685600	33	NA	NA	2	0	2	0	1	0	0	0	0	1	0	0	0	0	0	0	0	0	1	0	0	0	0	0	0	0	0	35	33	95	0	0	0	1	0.6	0	0.38	0.18	500	30	0	11.9	81.9	136	2.2
685620	37	21	27.4	2	0	1	0	1	0	0	0	0	1	1	0	0	0	0	0	1	0	1	0	0	0	1	0	0	1	8	35	34	98	0	0	0	1	1.5	0	0.87	0.47	400	40	1	12.1	79.4	124	8
685978	28	19.5	22.7	1	0	2	1	2	0	0	0	0	0	0	0	0	0	0	0	0	0	0	1	0	0	0	0	0	0	0	33	30	92	0	0	0	1	1.67	0	0.05	0.67	200	35	0	13.1	82.1	133	6.1
686038	28	21.9	25.8	1	0	3	0	1	0	0	0	0	1	0	0	0	0	0	0	0	0	1	1	1	1	1	1	2	1	9	30	31	96	0	0	0	0	3.83	0	0.63	0.13	450	15	1	19.8	89.5	89	17.4	0.05
686047	39	25	26	1	0	4	1	1	0	0	0	0	1	0	1	0	0	0	0	1	0	1	0	1	1	1	0	0	4	4	28	26	97	0	0	0	0	3.75	0	0.18	0.12	150	30	0	16.2	89.1	102	21.4
686092	23	23.9	27.8	1	0	1	0	1	0	0	0	0	0	0	0	0	0	0	0	0	0	1	0	1	1	1	1	7.8	1	28	33			0	0	0	1	14.08	1	1.13	0.37	250	35	1	16.4	86.6	115	9.1	0.05
686104	27	18.1	21.8	2	0	1	0	1	0	0	0	0	0	0	0	0	0	0	0	0	0	1	0	0	0	0	0	0	1	1	36	33	90	0	0	0	0	5.33	0	0.1	0.07	250	35	1	10.5	86.4	116	4.2
686105	32	22.1	29.1	2	0	1	0	1	0	0	0	0	0	0	0	0	0	0	0	1	0	0	0	0	0	1	0	0	0	0	34	32	103	0	0	0	0	11.25	0	0.47	0.12	150	85	0	13.3	78.9	117	13.4
686214	26	20.4	26.4	1	0	2	1	2	0	0	0	0	0	0	0	0	0	0	0	0	0	1	0	1	1	1	0	0	3	1	31	30	86	0	0	0	0	6.67	0	0.13	0.05	100	35	0	10.9	74.4	92	0.4	0.04
686231	29	19.2	24	1	0	2	1	1	0	0	0	0	1	0	1	0	0	0	0	1	0	0	0	0	1	1	0	0	0	0	32	28	80	0	0	0	0	14.08	1	0.13	0.08	100	40	0	13.9	89.6	108	2.3
686242	30	21.5	25.4	1	0	3	1	1	0	0	0	0	0	0	1	0	0	0	0	0	0	1	0	1	1	1	0	0	1	4	28	27	88	0	0	0	0	1.08	0	0.35	0.08	100	330	0	9.4	83.1	121	10.6
686423	35	20.6	22.9	1	0	4	1	2	0	0	0	0	0	0	0	0	0	0	0	0	0	1	0	1	0	1	0	0	1	4	30	28	91	0	0	0	0	1.5	0	0.2	0.13	350	55	0	10.1	75.4	95	3.8
686456	35	21.3	26.9	2	0	1	0	1	0	0	0	0	0	0	0	0	0	0	0	0	0	1	0	1	0	1	1	1	1	6	34	30	97	0	0	0	0	2.33	0	0.47	0.13	100	35	0	9.9	88.5	99	1.1
686600	31	20.3	23.4	1	0	2	1	2	1	0	0	0	0	0	0	0	0	0	0	0	0	1	0	0	1	1	0	0	3	10	32	26	89	0	0	0	0	2.5	0	0.05	0.03	100	60	0	10.6	66.7	117	6.4	0.06
686656	26	18.7	23.1	2	0	2	0	1	0	0	0	0	0	0	0	0	0	0	0	0	0	1	0	0	0	1	0	0	4	1	34	29	91	0	1	0	0	4.5	0	0.47	0.08	150	55	0	12.1	85.3	111	6.1
686971	27	19.1	23	2	0	1	0	1	0	0	0	0	0	1	0	0	0	0	1	0	0	0	0	0	1	0	0	0	0	0	36	33	93	0	0	1	0	5.5	0	0.25	0.08	300	45	1	9.3	78	130	1.3
687070	31	23.6	27.6	1	0	4	1	2	0	0	0	0	0	0	0	0	0	0	0	0	0	1	0	1	1	1	0	0	1	6	28	24	97	0	0	0	0	1.42	0	0.18	0.08	50	45	0	17.7	75.1	130	20.2	0.04
687294	32	19.4	23.7	2	0	4	0	2		0	0	0	1	0	0	0	0	0	0	0	0	1	0	0	0	0	0	0	0	0	35	30	86	0	9	9	9	3.25	0	0.1	0.07	100	60	0	14.4	74.4	114	1
687302	26	18	21.8	1	0	1	0	1	0	0	0	0	0	0	0	0	0	0	0	0	0	1	0	1	1	1	0	0	4	1	33	29	89	0	0	0	0	2.3	0	0.1	0.07	100	50	1	12.9	76.9	96	12.1
687310	35	22.9	27.5	1	0	3	1	1	0	0	0	0	1	0	1	0	0	0	0	0	0	1	0	1	1	1	1	1	3	3	30	24	87	0	0	0	0	2.92	0	0.17	0.07	150	35	1	16.9	82.9	100	14
687527	23	22.5	30.3	1	0	4	0	1	0	0	0	0	0	0	0	0	0	0	0	0	0	1	0	0	1	1	1	1	1	6	31	29	93	0	0	0	1	5.8	0	0.87	0.12	300	55	1	12.5	82.4	108	4.2	0.03
687605	26	19.1	23.2	2	0	1	0	1	0	0	0	0	0	0	0	0	0	0	0	0	0	1	0	0	0	0	0	0	0	0	36	32	94	0	0	0	0	1.92	0	0.7	0.05	200	40	0	13.5	81.4	118	11.7
687612	18	22.3	26.2	2	0	1	0	1	0	0	0	0	0	0	0	0	0	0	0	0	0	1	2	0	0	0	0	0	0	0	36	34	96	0	0	0	0	8.83	0	0.6	0.12	250	50	1	11.1	88.9	113	6.7
687665	29	25	27.3	2	0	3	2	2	0	0	0	0	0	0	1	0	0	0	0	0	0	0	0	0	0	0	0	0	0	0	35	32	97	0	0	0	0	1.58	0	1.02	0.07	400	40	1	13.3	87.8	108	16
687673	29	18.4	23.1	2	0	1	0	1	0	0	0	0	0	0	0	0	0	0	0	0	0	1	0	0	0	0	0	0	1	1	36	33	95	0	0	0	0	1.83	0	0.03	0.13	100	35	0	13.6	78.3	128	2.6
687702	32	24.2	26.2	1	0	2	1	2	0	0	0	0	0	0	0	0	0	0	0	0	1	0	0	1	1	1	0	0	1	1	31	28	93	0	0	0	0	5.33	0	0.1	0.07	100	35	0	20.4	89.3	123	37.2
687891	31	22.9	27.1	2	0	1	0	1	0	0	0	0	1	0	0	0	0	0	0	0	0	1	0	0	0	0	0	0	0	0	34	31	86	0	0	0	0	5.83	0	0.85	0.02	300	80	1	9.5	69.4	121	6.1
688090	39	20.7	27.7	2	0	3	1	2	0	0	0	0	0	0	0	0	0	0	0	0	0	1	1	0	0	0	0	0	0	0	36	34	104	0	0	0	0	1.25	0	0.68	0.07	150	50	0	8.8	73.2	119	1.3
688111	29	20.3	23.2	1	0	2	0	1	0	0	0	0	0	0	0	0	0	0	0	0	1	1	0	1	1	1	0	0	4	4	28	28	88	0	0	0	0	8	0	0.08	0.07	150	40	0	18.3	87.2	99	43	0.09
688116	18	18	22	2	0	1	0	1	0	0	0	0	0	0	0	0	0	0	0	0	0	1	0	0	0	0	0	0	4	1	35			0	0	0	0	15.22	1	0.25	0.1	100	50	0	15.7	79.1	118	13.3
688289	27	19.8	26	2	0	1	0	1	0	0	0	0	0	0	0	0	0	0	0	0	0	0	0	0	0	0	0	0	0	0	35	32	95	0	0	0	0	10.75	0	0.82	0.08	200	45	1	11.6	83.7	134	25.7
688320	35	18.7	21.6	2	0	2	1	2	0	0	0	0	0	1	0	0	0	0	0	0	0	0	0	0	1	1	0	0	0	0	35	29	85	0	0	0	0	6.67	0	0.15	0.02	100	40	0	7.9	78.9	110	2.7
688337	31	NA	NA	2	0	2	0	1	0	0	0	0	0	0	0	0	0	0	0	0	0	0	0	0	1	1	1	49	9	9	34			0	0	0	0	0.83	0	0.35	0.32	250	60	1	12.5	78.6	120	4.4
688367	31	18.4	23.8	1	0	2	1	2	1	0	0	0	0	0	0	0	0	0	0	0	0	0	0	1	1	1	1	1	1	11	31	25	92	0	0	0	0	0.75	0	0.08	0.08	100	55	0	14.9	92	82	15.2	0.07
688372	21	19	23.8	1	0	1	0	1	0	0	0	0	0	0	0	0	0	0	0	0	0	0	0	0	1	1	0	0	0	0	30	25	86	0	0	0	0	7.58	0	0.08	0.08	150	40	1	12.4	90.2	101	5.5
688378	23	17.5	24	2	0	2	0	1	0	0	0	0	0	0	0	0	0	0	0	0	0	1	0	0	0	0	0	0	4	1	36	27	85	0	0	0	0	2.95	0	0.48	0.03	200	70	1	7.3	73.9	126	4.3
688477	27	20.2	24	2	0	3	1	2	0	0	0	0	0	0	0	0	0	0	0	0	0	1	0	0	0	0	0	0	0	0	34	28	85	0	0	0	0	1.42	0	0.12	0.05	100	45	0	11.2	67.3	111	7.3
4010960	25	20	24.8	2	0	1	0	1	0	0	0	0	0	0	0	0	0	0	0	0	0	1	0	0	1	1	0	0	2	4	33	28	90	0	0	0	0	6.83	0	0.37	0.13	200	35	0	13	84.4	102	3.9
1024374	33	18.9	23.6	2	0	3	1	2	1	0	0	0	0	0	0	0	0	0	0	0	0	0	0	0	0	0	0	0	0	0	36	31	91	0	1	0	0	5.07	0	0.25	0.05	300	50	0	11.4	74.3	107	6.4
1305658	35	22.3	28.1	2	0	3	1	1	1	0	0	0	0	0	1	0	0	0	0	0	0	1	0	0	1	0	0	0	0	0	35	31	92	0	1	0	0	4	0	0.45	0.12	50	35	0	10.5	76.4	123	3
1353659	27	17.8	26.7	2	0	2	0	1	0	0	0	0	0	0	0	0	0	0	0	0	0	1	0	0	0	0	0	0	4	1	36	34	91	0	0	0	0	2.67	0	0.87	0.05	100	90	0	9.2	76.9	134	1.6
1383403	30	19.2	22.6	2	0	1	0	1	0	0	0	0	0	0	0	0	0	0	0	0	0	0	1	0	0	0	0	0	0	0	36	29	89	0	1	0	0	9.17	0	0.92	0.08	300		1	9.6	75.3	118	0.5
1386196	29	21.5	27.3	2	0	1	0	1	0	0	0	0	1	1	0	0	0	0	0	0	0	1	0	0	0	0	0	0	4	2	35	33	98	0	0	0	1	0.5	0	0.6	0.32	250	55	0	14	83.5	114	4.2
1392565	25	24	27.2	2	0	2	0	1	0	0	0	0	0	0	0	0	0	0	0	0	0	1	0	1	0	0	0	0	1	4	35	34	95	0	0	0	0	11.5	0	1.07	0.27	400	45	1	9	70.3	112	6.4
1395283	31	19.5	23.1	2	0	2	0	1	0	0	0	0	0	0	0	0	0	0	0	0	0	1	0	0	0	0	0	0	0	0	35	33	96	0	0	0	0	6.17	0	0.93	0.12	450	45	1	7.9	68.8	112	2.5
1401943	25	18.8	27	2	0	1	0	1	0	0	0	0	0	0	0	0	0	0	0	0	0	1	0	0	0	0	0	0	2	1	36	36	200	0	0	0	0	1.95	0	0.5	0.12	100	60	1	10.1	66.6	112	0.9
1408545	30	20	26	1	0	2	1	2	1	0	0	0	1	0	0	0	0	0	0	0	0	0	0	1	1	1	0	0	0	0	33	30	88	0	0	0	0	4.17	0	0.25	0.08	200	50	1	8.9	75.5	101	5.6
1409428	27	25.4	27.6	2	0	1	0	1	0	0	0	0	1	0	0	0	0	0	0	0	0	1	1	0	1	1	1	3	6	2	36			0	0	0	0	7	0	2.55	0.07	300	40	1	6.8	70.6	111	7.4	0.08
1409754	27	27.2	33.1	2	0	1	0	1	0	0	0	0	0	0	0	0	0	0	0	0	0	0	0	0	0	0	0	0	0	0	35	30	95	0	1	0	0	23	1	0.27	0.07	200	35	0	11.5	76.8	109	8.3	13.2
1412727	31	19.9	24.6	2	0	1	0	1	0	0	0	0	0	0	0	0	0	0	0	0	0	1	0	0	0	0	0	0	0	0	35	33	93	0	1	0	0	3.95	0	0.78	0.07	100	40	0	10.2	74.1	133
1442498	36	16.4	22.9	2	0	4	1	2	0	0	0	0	0	0	0	0	0	0	0	0	0	1	0	0	0	0	0	0	0	0	36	31	91	0	0	0	0	1.42	0	0.05	0.12	100	45	0	7.7	68.3	104	1.3
1443395	42	22.7	26.6	2	0	4	1	2	0	0	0	0	1	0	0	0	0	0	0	0	0	1	0	0	0	0	0	0	0	0	35	33	101	0	0	0	0	2.83	0	0.5	0.08	100	45	1	10.3	76.8	131	0.9
1443559	28	26.2	29.3	1	0	2	0	1	0	1	0	0	1	0	0	0	0	0	0	0	0	1	0	0	1	1	1	1	1	6	30	27	100	0	0	0	0	3.67	0	0.13	0.1	300	50	0	11	81.2	113	14.7	0.04
1446873	31	20.3	24	2	0	1	0	1	0	0	0	0	0	0	0	0	0	0	0	0	0	1	0	0	0	0	0	0	4	2	35	30	88	0	1	0	0	3.83	0	0.3	0.12	150	50	0	11	76.7	119	3
1447305	31	16.2	19.2	2	0	1	0	1	0	0	0	0	1	0	0	0	0	0	0	0	0	1	0	0	0	1	0	0	4	2	34	31	84	0	1	0	0	9.5	0	2.57	0.02	150	35	1	9.1	71.6	127	1.1
1448798	37	21.1	27	2	0	2	1	2	0	0	0	0	0	0	0	0	0	0	0	0	0	1	0	0	0	0	0	0	0	0	36	33	103	0	0	0	0	4.17	0	0.2	0.05	150	50	0	11.2	83	110	0.9
1450032	34	20.4	24.4	2	0	4	1	2	1	0	0	0	0	0	0	0	0	0	0	0	0	0	0	0	0	0	0	0	0	0	35	32	97	0	0	0	0	3.5	0	0.17	0.08	150	50	0	16.4	74.1	123	9.2
1453914	28	18.7	23.7	2	0	1	0	1	0	0	0	0	0	0	0	0	0	0	0	0	0	1	0	0	0	0	0	0	1	1	36	33	93	0	0	0	0	10.67	0	0.32	0.08	100	45	0	10.5	69.5	105	2.1
1454056	23	20.9	23.8	2	0	2	0	1	0	0	0	0	0	0	0	0	0	0	0	0	0	1	0	0	0	0	0	0	0	0	34	31	94	0	1	0	0	7.08	0	1.12	0.05	150	40	1	12.8	76.7	120	2.6
1455247	25	21.6	25	2	0	1	0	1	0	0	0	0	1	0	0	0	0	0	0	0	0	1	0	0	0	0	0	0	4	1	36	32	91	0	0	0	0	9.33	0	0.4	0.1	200		0	7.4	63.3	130	1.8
1456296	21	17.1	22.2	2	0	1	0	1	0	0	0	0	0	0	0	0	0	0	0	0	0	1	0	0	0	0	0	0	1	2	36	30	89	0	1	0	0	3.5	0	0.15	0.07	250	35	0	6.7	73.4	92	1.6
1457126	28	20.7	26.1	2	0	1	0	1	0	0	0	0	0	0	0	0	0	0	0	1	0	0	0	0	0	0	0	0	4	1	35	32	96	0	0	0	0	4.07	0	0.85	0.07	100	10	0	7.9	67.5	111	1.5
1464441	37	20.7	24.5	2	0	3	1	2	0	0	0	0	1	0	0	0	0	0	0	0	0	0	0	0	0	0	0	0	0	0	36	36	94	0	0	0	0	0.67	0	1.6	0.08	250	50	0	12.4	86.3	135	3.8
1467516	30	20.7	22.8	1	0	4	1	1	0	0	0	0	0	0	1	0	0	0	0	0	0	0	0	0	1	1	1	2	4	7	29			0	0	0	0	0.88	0	0.05	0.08	100	50	0	12.3	77.4	98	7.5	0.04
1469269	25	23.7	29.7	2	0	1	0	1	0	0	0	0	0	0	0	0	0	0	0	0	0	1	0	0	0	0	0	0	0	0	35	31	104	0	1	0	0	4	0	1	0.13	150	40	0	13.1	75.5	118	3.5
1469350	32	21.6	27.6	2	0	1	0	1	0	0	0	0	0	0	0	0	0	0	0	0	0	1	0	0	0	0	0	0	1	1	36	34	99	0	0	0	0	4.5	0	1.98	0.08	150	55	0	7.8	77.5	103	2.7	0.09
1469809	29	15.4	20	1	0	1	0	1	0	0	0	0	0	0	0	0	0	0	0	0	0	1	0	0	1	1	0	0	4	6	33	27	85	0	0	0	0	4.1	0	1.12	0.05	150	60	1	16.3	78.8	114	1.5
1472365	29	19.5	22.7	1	0	1	0	1	0	0	0	0	0	1	0	0	0	0	0	0	0	1	0	0	1	1	1	9	0	0	32			0	0	0	0	1.25	0	0.07	0.07	250	45	1	10.8	77.9	126	0.8
1481127	29	21	25.5	2	0	1	0	1	0	0	0	1	0	0	0	0	0	0	0	0	0	1	0	0	0	0	0	0	1	1	36	31	95	0	0	0	0	3.33	0	0.17	0.08	200	40	0	7.7	75.3	114	4.4
1482198	29	20.8	24.8	2	0	1	0	1	0	0	0	0	0	0	0	0	0	0	0	0	0	0	0	0	0	0	0	0	0	0	34	28	92	0	0	0	0	2	0	1.07	0.1	250	45	1	12.5	83.2	122	5.6
1486976	30	19	25.1	2	0	1	0	1	0	0	0	0	0	0	0	0	0	0	0	0	0	1	0	0	0	0	0	0	1	1	36	332	93	0	0	0	0	5.68	0	0.28	0.12	250	45	0	13.5	80.9	117	2	0.03
1487162	31	24.2	28.4	2	0	1	0	1	0	0	0	0	1	1	0	0	0	0	0	0	0	0	0	0	1	0	0	0	0	0	36	35	100	0	1	0	0	6.83	0	0.95	0.12	200	40	1	7.6	71.1	132	0.9
1494408	31	21.8	26.5	2	0	1	0	1	0	0	0	0	0	0	0	0	0	0	0	0	0	0	0	0	0	0	0	0	0	0	35	30	102	0	0	0	0	3.67	0	0.15	0.03	200	50	0	18.2	83.6	131	22.7
1495439	28	NA	NA	2	0	1	0	1	0	0	0	0	0	0	0	0	0	0	0	0	0	1	0	0	0	0	0	0	0	0	35	33	97	0	0	0	0	3.75	0	0.22	0.28	150		1	7.3	84.3	125	6.4
1496096	38	23.7	29.4	2	0	5	1	1	0	0	0	0	0	0	1	0	0	0	0	0	0	0	0	0	0	0	0	0	1	1	36	35	108	0	1	0	0	10.43	0	0.52	0.17	400	80	1	12.4	82.2	116
1497642	29	NA	NA	2	0	3	0	1	0	0	0	0	0	0	0	0	0	0	0	0	0	0	0	0	0	0	0	0	0	0	35	29	91	0	1	0	0	23.25	1	0.07	0.27	200	50	0	13.7	81.2	113	7.8
1497721	29	21.3	25.2	2	0	1	0	1	0	0	0	0	0	0	0	0	0	0	0	0	0	1	0	0	0	0	0	0	4	1	36	34	94	0	0	0	0	8.33	0	1.05	0.12	350		0	10.4	67.7	111	5.5
1503477	31	23.2	28.7	2	0	1	0	1	0	0	0	0	0	0	0	0	0	0	0	0	0	1	0	0	0	0	0	0	0	0	36	31	100	0	0	0	0	4.25	0	0.2	0.13	100	50	0	20.5	84.8	106	32
1503757	27	21.9	26.9	2	0	1	0	1	0	0	0	0	0	0	0	0	0	0	0	0	0	0	0	0	0	0	0	0	1	2	36	31	97	0	0	0	0	3.92	0	0.33	0.03	150	50	0	13.1	79.5	119	3.9
1506198	29	21.9	27.1	2	0	1	0	1	0	0	0	0	0	0	0	0	0	0	0	0	0	0	0	0	0	0	0	0	0	0	36	32	96	0	1	0	0	8.92	0	0.37	0.05	100	35	1	11.7	88.5	125	0.7
1507483	26	20.5	24.7	2	0	2	0	1	0	0	0	0	1	0	0	0	0	0	0	0	0	0	0	0	0	0	0	0	0	0	36	33	91	0	0	0	0	3.13	0	0.2	0.17	400	45	0	7.8	55.5	122	3.4
1513172	25	17.3	21.1	2	0	1	0	1	0	0	0	0	0	0	0	0	0	0	0	1	0	0	0	0	0	0	0	0	0	0	36	33	92	0	1	0	0	5.17	0	0.68	0.07	100	55	1	8.5	77.6	120	3.4
1514268	29	23.6	28.6	2	0	1	0	1	0	0	0	0	0	0	0	0	0	0	0	0	0	1	0	0	0	0	0	0	4	1	36	35	98	2	1	0	0	9.67	0	1.57	0.12	100	230	0	12	69.4	116	0.7
1516168	30	27.1	32.7	2	0	2	0	1	0	0	0	0	1	0	0	0	0	0	0	0	0	1	0	0	1	1	0	0	4	14	34			0	0	0		9.75	0	0.18	0.07	200	75	0	11.2	75.1	118	32.6	0.04
1517014	22	20.1	25.8	2	0	1	0	1	0	0	0	0	0	0	0	0	0	0	0	0	0	0	0	0	0	1	0	0	0	0	34	31	92	0	0	0	0	13.83	1	0.2	0.07	100	50	0	19.1	83.2	125	5.7
1524807	29	20.9	25.5	2	0	3	0	1	0	0	0	0	0	0	0	0	0	0	0	0	0	1	0	0	0	0	0	0	4	1	36	33	95	0	1	0	0	7.33	0	0.48	0.1	50	45	0	9.4	76.3	125	6.6
1528005	26	21.7	25.5	1	0	1	0	1	0	0	0	0	0	0	0	0	0	0	0	0	0	1	0	1	1	1	0	0	4	2	31	31	98	0	0	0	0	0.17	0	0.12	0.38	200	45	0	16.5	81.7	104	16.3
1529944	28	16.6	22.6	2	0	1	0	1	0	0	0	0	0	0	0	0	0	0	0	0	0	1	0	0	0	1	0	0	0	0	36	29	89	0	1	0	0	5	0	2.15	0.03	150	45	1	4.8	66.1	106	2.8
1530914	26	18.4	22.8	2	0	1	0	1	0	0	0	0	0	0	0	0	0	0	0	0	0	0	0	0	0	0	0	0	0	0	36	29	87	0	1	0	0	9.75	0	0.85	0.07	250	45	0	11.8	82.5	119	8.5
1532247	26	20.9	26.2	1	0	1	0	1	0	0	0	0	0	0	0	0	0	0	1	1	1	0	0	0	0	0	0	0	1	1	29	27	87	0	0	0	0	4.58	0	0.03	0.12	150	50	1	24	80.8	118	36.7
1535441	32	21.1	25.3	2	0	1	0	1	0	0	0	0	0	0	0	0	0	0	0	0	0	1	1	0	0	0	0	0	0	0	36	35	99	0	0	0	0	4.67	0	1.65	0.03	100	55	0	12.4	84.3	117	1.2
1536156	38	21.6	25.3	2	0	4	1	2	0	0	0	0	1	0	0	0	0	0	0	0	0	1	0	0	0	0	0	0	0	0	36	34	100	0	0	0	0	7.65	0	0.2	0.05	250	35	0	10	79.4	117	5.5
1537768	36	20.7	22.7	2	0	1	0	1	0	0	0	0	1	0	0	0	0	0	0	0	0	1	0	0	0	0	0	0	4	3	35	33	95	0	0	0	0	3.17	0	1.12	0.07	150	35	1	9.3	80.6	123	13.2
1538840	30	27.2	29.1	2	0	1	0	1	0	0	0	0	0	1	0	0	0	0	0	0	0	0	0	0	1	0	0	0	0	0	36	28	100	0	0	0	0	5.83	0	0.18	0.03	100	155	0	7.4	58	121	5.1
1539524	32	25	29.3	2	0	1	0	1	0	0	0	0	0	0	0	0	0	0	0	0	0	1	1	0	0	0	0	0	0	0	36	34	102	0	0	0	0	2	0	1.1	0.07	200	55	0	9.7	66.1	126	1.6
1539948	21	17.9	21.2	1	0	1	0	1	0	0	0	0	0	0	0	0	0	0	0	0	0	1	0	1	1	0	1	1	1	6	30	28	82	0	0	0	0	6.17	0	0.08	0.05	100	50	0	17.1	67.3	83	1.3	0.04
1539958	27	22.9	21	2	0	1	0	1	0	0	0	0	0	0	0	0	0	0	0	0	0	0	0	0	0	0	0	0	0	0	34	30	90	0	0	0	0	4.83	0	0.25	0.02	150	35	1	9.5	71.4	114	5.8
1541238	28	21.8	26.4	2	0	1	0	1	0	0	0	0	0	0	0	0	0	0	0	1	0	1	0	0	0	0	0	0	0	0	36	332	96	0	0	0	0	7.25	0	1.13	0.07	200	35	0	9	69.1	126	1.6
1541734	24	19.8	22.4	1	0	3	1	2	0	0	0	0	0	0	0	0	0	0	0	0	0	1	0	1	1	1	1	1	4	6	31	28	86	0	0	0	3	0.08	0	0.05	0.27	150	50	0	17.2	81.8	102	0.4	0.06
1542034	32	20.9	27.5	2	0	1	0	1	0	0	0	0	0	0	0	0	0	2	0	0	0	1	0	0	0	0	0	0	4	1	35	33	99	0	1	0	1	21	1	0.65	0.27	400	35	1	11.3	80.5	115	17.6
1542204	31	16.8	24.8	2	0	3	1	1	0	0	0	0	0	0	1	0	0	0	0	0	0	0	0	0	0	0	0	0	0	0	36	32	96	0	0	0	0	1.72	0	0.22	0.03	100	75	0	8.8	79.8	120	1.4
1542821	27	26.3	30.1	1	0	1	0	1	0	0	0	0	0	0	0	0	0	0	0	0	0	1	0	1	1	1	1	2	4	5	33	33	106	0	1	0	0	5.92	0	0.85	0.07	250	50	1	13	75.4	119	5.4
1543571	34	25.3	31.6	2	0	1	0	1	0	0	0	0	1	0	0	0	0	0	0	0	0	1	0	0	0	0	0	0	4	1	35	36	99	0	1	0	0	11.83	1	1.42	0.08	300	70	0	11.7	76.1	128	9.5
1544610	37	21.2	25.8	1	0	3	1	2	0	0	0	0	0	0	0	0	0	0	0	0	0	1	0	1	1	1	0	0	4	1	30	23	85	0	0	0	0	0.5	0	0.2	0.5	100	30	1	12.4	86.2	78	3.3	0.09
1548709	26	16.4	20.7	2	0	1	0	1	0	0	0	0	0	0	0	0	0	0	0	0	0	1	0	0	0	0	0	0	0	0	36	33	94	0	0	0	0	1.97	0	0.65	0.22	100	45	0	11.3	73.7	123	1
1549089	32	21.2	27.2	1	0	3	1	2	0	0	0	0	1	0	0	0	0	0	0	0	0	1	0	0	1	1	1	10	1	14	33			0	0	0	0	7.08	0	0.1	0.1	150	40	0	6.4	74.7	108	7.3
1549548	24	22	24.4	1	0	3	1	1	0	0	0	0	0	0	1	0	0	0	0	0	1	1	0	1	1	1	0	0	1	11	29			0	0	0	0	3.5	0	0.08	0.17	200	50	0	19.3	85.8	103	34	0.12
1549590	44	18.7	23.6	2	0	5	1	2	0	0	0	1	1	0	0	0	0	0	0	0	0	0	0	0	0	0	0	0	0	0	36	35	100	0	1	0	1	7.33	0	0.58	0.05	600	655	0	8.4	69.1	120	1.2
1550180	31	21.5	27.6	2	0	2	0	1	0	0	0	0	0	0	0	0	0	0	0	0	1	1	0	0	0	0	0	0	4	1	36	34	97	0	0	0	0	2.33	0	2.38	0.03	100	60	1	7.2	68.2	131	6.6
1551393	27	20.4	22.6	2	0	2	1	2	0	0	0	0	0	0	0	0	0	0	0	0	0	1	0	1	1	1	0	0	6	28	34			0	0	0	0	4.33	0	0.08	0.12	200	50	0	9	79.5	124	5.7
1553974	29	16.4	20.3	1	0	3	1	1	0	0	0	0	0	0	1	0	0	0	0	0	0	0	0	0	1	1	1	3	0	0	29	22	85	0	0	0	0	4.17	0	0.3	0.18	150	55	0	13.3	84	106	4.6
1554399	37	21.5	25.4	2	0	1	0	1	0	0	0	0	0	0	0	0	0	0	0	0	0	1	0	1	1	0	0	0	6	2	34	28	96	0	0	0	0	3.67	0	0.35	0.07	200	45	0	8.9	73.9	121	4.4
1555042	30	16	20.7	2	0	1	0	1	0	0	0	0	0	0	0	0	0	0	1	0	0	0	0	0	0	0	0	0	0	0	36	30	93	0	1	0	0	13.67	1	1.05	0.03	100	50	1	13.1	81.1	134	26.9
1555282	28	20.5	25.5	2	0	1	0	1	0	0	0	0	0	1	0	0	0	0	0	0	0	1	0	0	0	0	0	0	4	1	36	33	93	0	1	0	0	9.42	0	0.72	0.03	150		0	5.9	73.8	100	0.9
1555585	25	18.4	23.9	2	0	1	0	1	0	1	0	0	0	0	0	0	0	0	0	0	0	0	0	0	0	1	0	0	0	0	36	26	80	0	1	0	0	15.67	1	0.42	0.1	350	55	0	13.7	81.9	122	4.1
1558318	31	19.5	23	2	0	1	0	1	0	0	0	0	1	0	0	0	0	0	0	0	0	0	0	0	0	0	0	0	0	0	36	32	95	0	0	0	0	5	0	2.25	0.1	150	65	1	8.2	69	134	1.5
1558383	24	17.7	22.9	1	0	3	2	2	0	0	0	0	0	0	1	0	0	0	0	0	0	0	0	0	1	1	0	0	0	0	28			0	0	0	0	2.67	0	0.1	0.07	100	330	0	14.4	79.8	115	12.4
1559195	28	22.9	27.8	2	0	1	0	1	0	0	0	0	0	0	0	0	0	0	0	0	0	1	0	0	0	0	0	0	4	1	36	36	101	0	1	0	0	13.6	1	1.6	0.07	200	55	0	13.2	80.1	132	1.8
1559736	30	NA	NA	1	0	3	1	2	0	0	0	0	0	0	0	0	0	0	0	0	1	1	0	0	1	1	0	0	2	2	29			0	0	0	1	5	0	0.03	0.13	400	35	0	26.5	85.8	101	60.1	0.06
1559969	30	19.6	25.6	2	0	1	0	1	0	0	0	0	0	0	0	0	0	0	0	0	0	1	0	1	0	1	0	0	4	1	34	32	95	0	0	0	0	8.83	0	0.3	0.03	100	55	1	10.4	78.8	126	5.4
1560552	36	21.5	25.6	2	0	1	0	2	0	0	0	0	0	0	0	0	0	0	0	0	0	1	0	1	1	1	0	0	4	5	34	27	98	0	0	0	0	1.58	0	0.15	0.12	400	45	0	11.1	84.4	99	1.3
1561180	29	23.3	29	2	0	1	0	1	0	0	0	0	0	0	0	0	0	0	0	0	0	1	0	0	0	0	0	0	6	1	34	35	106	0	0	0	0	8.5	0	0.25	0.08	100	35	0	8.3	74.3	115	4.3
1562786	21	20.3	23.3	1	0	1	0	1	0	0	0	0	0	0	0	0	0	0	0	0	1	0	0	0	0	0	1	2	0	0	32	28	93	0	1	0	0	3.75	0	0.15	0.1	100	40	0	17.4	85.4	95	1
1563194	30	18.4	22	1	0	3	1	1	0	0	0	0	0	0	1	0	0	0	0	1	1	0	0	0	1	0	1	3	4	3	30	26	91	0	0	0	2	5.33	0	0.2	0.13	100	55	0	16.5	85.3	95	52.9
1563853	24	19.7	24.8	2	0	3	0	1	0	0	0	0	0	0	0	0	0	0	0	0	0	1	0	0	0	0	0	0	0	0	35	30	98	0	0	0	0	4.42	0	0.5	0.05	100	45	1	8.6	69.6	125	1
1565035	25	16.9	23.7	2	0	2	0	1	0	0	0	0	0	0	0	0	0	0	0	0	0	1	0	1	0	0	0	0	0	0	36	32	98	0	1	0	0	6.17	0	0.12	0.18	400	45	0	11.6	81.8	111	2.7
1565198	32	21.4	25.6	2	0	2	1	2	1	0	0	0	0	0	0	0	0	0	0	0	0	0	0	0	0	0	0	0	0	0	34	26	85	0	0	0	0	4.83	0	0.23	0.15	150	50	0	13.7	79	126	8
1565754	33	20.2	23.2	2	0	2	1	2	1	0	0	0	1	0	0	0	0	0	0	0	0	0	0	1	1	1	1	1	0	0	35	34	96	0	0	0	0	1.22	0	0.12	0.08	150	75	0	6.7	66.9	134	3
1565781	26	18.8	19.8	2	0	3	0	1	0	1	0	0	0	0	0	0	0	0	0	0	0	0	0	0	1	1	1	8	4	8	35	29	79	0	0	0	0	13.75	1	0.28	0.3	200	40	0	10.2	79.6	118	24.7
1568936	27	22.2	28.2	2	0	1	0	1	0	0	0	0	0	0	0	0	0	0	0	0	0	0	0	0	0	0	0	0	0	0	36	29	96	0	1	0	1	7	0	0.33	0.13	300	90	0	11.9	63.3	124	5.6
1570227	32	23.6	31.9	2	0	2	0	1	0	0	0	0	0	0	0	0	0	0	0	0	0	1	0	0	0	0	0	0	0	0	36	36	110	0	0	0	0	2.33	0	0.68	0.05	200	50	0	6.9	78.1	116	2.8
1572092	34	25.2	29	1	0	2	0	1	0	0	0	0	0	0	0	0	0	0	0	0	0	1	0	0	1	1	0	0	6	1	29	21	82	0	0	0	0	2.5	0	0.35	0.15	150	45	0	21	94.7	109	48.2
1572942	26	25.1	32.8	2	0	1	0	1	0	0	0	0	0	0	0	0	0	0	0	0	0	1	0	1	1	1	0	0	1	4	34	31	101	0	0	0	0	1.23	0	0.22	0.07	200	40	1	10.3	64.3	121	3.3
1573396	34	18.8	22.7	1	0	1	0	1	0	0	0	0	0	0	0	0	0	0	0	0	0	1	1	1	1	1	0	0	4	3	33	31	95	0	0	0	0	1.25	0	0.37	0.13	200	0	1	11.2	81.7	131	2.3
1574748	23	20.1	24.4	2	0	1	0	1	0	0	0	1	0	0	0	0	0	0	0	0	0	1	0	0	0	1	0	0	0	0	36	34	91	0	0	0	0	2.67	0	0.47	0.03	100	45	0	6.3	70.2	104	0.8
1575753	26	19.8	23.8	2	0	2	0	1	0	0	0	0	0	0	0	0	0	0	0	0	0	0	0	0	0	0	0	0	0	0	36	32	100	0	1	0	0	10.83	0	1.57	0.18	100	70	0	9.7	83.1	104	4.1
1576634	32	19.4	25.1	2	0	1	0	1	0	0	0	0	0	0	0	0	0	0	0	0	0	1	0	0	0	0	0	0	0	0	36	34	98	0	0	0	0	3.17	0	1.18	0.08	100	55	0	9.5	72.8	114	3.3
1578798	30	22.8	26.6	2	0	2	0	1	0	0	0	0	0	0	0	0	0	0	0	0	0	1	0	0	1	1	1	11.3	0	0	34			0	0	0	0	0.58	0	0.45	0.13	160	65	0	10.8	77.2	131	15.1
1579470	31	25.3	29	2	0	1	0	1	0	0	0	0	0	0	0	0	0	0	0	0	0	1	0	0	0	0	0	0	0	0	35	28	90	0	0	0	0	1.92	0	1.92	0.17	300		0	14.6	84.1	124	7.2
1580659	40	22.5	29.4	2	0	2	0	1	0	0	0	0	1	0	0	0	0	0	0	0	0	1	0	0	0	0	0	0	4	1	36	26	107	0	0	0	0	0.33	0	0.65	0.1	150	85	0	11.4	76.7	127	2.1
1580724	25	31.8	37.5	2	0	3	0	1	0	0	0	0	1	1	0	0	0	0	0	0	0	1	0	0	0	0	0	0	4	3	36	37	102	0	0	0	0	6.17	0	0.2	0.05	300	50	0	11.2	79.3	137
1580984	29	17.2	20.6	2	0	1	0	1	0	0	0	0	0	0	0	0	0	0	0	0	0	1	0	0	0	0	0	0	0	0	36	32	90	0	0	0	0	6.53	0	1.45	0.08	150	45	1	10.6	74.7	116	1
1581393	28	18.8	24.8	1	0	1	0	1	0	0	0	0	0	0	0	0	0	0	0	0	0	1	0	0	1	1	0	0	5	7	33	30	93	0	0	0	0	3.33	0	0.15	0.05	200	40	1	14.9	73.1	117	1.8
1581770	26	18.2	22.9	2	0	2	0	1	0	0	0	0	0	0	0	0	0	0	0	0	0	1	0	0	0	0	0	0	4	2	36	32	96	0	1	0	0	6.17	0	0.58	0.17	100	110	0	7.5	59.6	124	5
1582647	28	20.8	25.8	2	0	1	0	1	0	0	0	0	0	0	0	0	0	0	0	0	0	0	0	1	0	0	0	0	4	1	35	39	96	0	1	0	0	10.08	0	0.12	0.05	150	165	0	9.9	72.5	140	2.9
1582960	26	16.6	20.9	2	0	1	0	1	0	0	0	0	0	0	0	0	0	0	0	0	0	0	0	0	1	1	1	0.9	0	0	35			0	0	0	0	16	1	1.45	0.08	350	80	1	9	69.9	132	2.7
1584267	29	20.3	24.2	1	0	4	1	2	0	0	0	0	0	0	0	0	0	0	0	0	1	1	0	1	1	1	1	6	4	7	32			0	0	0	0	2.5	0	0.1	0.03	250	50	0	8.8	75.9	109	4.9	0.09
1584988	36	21.7	23.9	1	0	5	1	2	0	0	0	0	0	0	0	0	0	0	0	0	0	1	0	1	1	1	0	0	1	5	32	27	88	0	1	0	0	3.5	0	0.15	0.1	200	35	0	13.9	84.5	105	17
1585513	31	19.4	23	2	0	1	0	1	0	0	0	0	1	0	0	0	0	0	0	0	0	1	0	0	0	0	0	0	0	0	34	33	92	0	0	0	0	2.42	0	0.73	0.05	100	65	0	10.3	80.9	120	3.9
1587692	19	20	24	2	0	1	0	1	0	0	0	0	0	0	0	0	0	0	0	0	0	1	0	0	0	0	0	0	0	0	34	32	102	0	0	0	0	3.33	0	0.17	0.08	300	55	0	14.1	90.5	98	29.3
1587870	31	20.3	26	1	0	2	0	1	0	0	0	0	0	1	0	0	0	0	0	0	0	1	0	1	1	1	1	1	4	5	33	28	94	0	0	0	1	0.97	0	0.15	0.68	250	35	1	12.2	72.2	118	2.5	0.03
1589413	27	21.2	24.9	2	0	1	0	1	0	0	0	0	1	0	0	0	0	0	0	0	0	1	0	0	0	0	0	0	0	0	36	35	103	0	0	0	0	6.67	0	0.3	0.1	100	65	0	12.2	74.7	113	2.6
1589671	25	18	21.4	2	0	1	0	1	0	0	0	0	1	0	0	0	0	0	0	0	0	1	0	0	0	0	0	0	0	0	36	32	89	0	1	0	0	7.83	0	1.45	0.2	150	50	0	8.5	58	134	2.4
1590584	26	21.3	25	1	0	1	0	1	0	0	0	0	0	0	0	0	0	0	0	0	0	1	0	1	1	1	1	5.5	4	6	33	29	95	0	0	0	0	5.33	0	0.67	0.12	150	35	1	12.3	83.6	109	18.1	0.07
1591661	27	22.3	26.2	2	0	2	0	1	0	0	0	0	0	0	0	0	0	0	0	0	0	0	0	0	1	1	0	0	0	0	35	31	96	2	0	0	0	4.33	0	0.25	0.08	400	40	1	10.6	76.8	136	3.2
1591787	35	19.5	23.9	2	0	5	2	2	1	0	0	0	0	0	0	0	0	0	0	0	0	0	0	0	0	0	0	0	0	0	36	33	94	0	0	0	0	1	0	0.12	0.03	300	70	0	9.7	62	111	1.6
1592253	35	23.2	25.3	1	0	3	1	2	0	0	0	0	1	0	0	0	0	0	0	0	1	1	0	0	0	1	0	0	6	1	31	28	92	0	0	0	1	1.3	0	0.05	0.57	200	50	0	16.5	80.1	101	5.2
1592970	29	17.5	26.3	2	0	1	0	1	0	0	0	0	0	0	0	0	0	0	0	0	0	1	0	0	0	0	0	0	1	1	36	32	110	2	1	0	1	11.17	0	1.28	0.13	400	95	1	13.4	78.7	124	3.8
1593868	38	21	22.9	1	0	1	0	1	0	0	0	0	1	0	0	0	0	0	0	0	0	1	0	1	1	1	0	0	6	1	30	28	88	0	0	0	0	0.23	0	0.28	0.07	100	95	0	18.2	88.5	119	1.5
1594025	33	19.6	22.9	1	0	3	1	2	0	0	0	0	0	0	0	0	0	0	0	0	0	1	0	1	1	0	1	1	6	2	31	26	88	0	0	0	0	1.38	0	0.05	0.12	200	50	0	7	73.7	104	1.3
1594731	23	18.2	19.6	2	0	2	1	2	0	0	0	0	0	0	0	0	0	0	0	0	0	1	0	1	1	1	1	4.9	1	10	34			0	0	0	1	3.17	0	0.17	0.38	150	50	0	14.5	78.5	122	1.4
1596219	32	18.5	20.4	1	0	1	0	1	0	0	0	0	0	0	0	0	0	0	0	1	0	0	0	0	1	1	1	1	1	4	28	26	86	0	1	0	0	4.4	0	0.22	0.03	100	50	0	20.7	92.3	101	58.9	0.07
1596877	27	24.4	24.4	1	0	1	0	1	0	0	0	0	0	0	0	0	0	0	0	0	2	1	0	1	0	1	1	5	1	6	28	24	85	0	0	0	0	14.35	1	0.08	0.08	100	50	0	15.3	81.6	100	1.1	0.05
1597469	42	19.5	23.4	2	0	4	1	2	0	0	0	0	0	0	0	0	0	0	0	0	0	1	0	0	0	0	0	0	0	0	36	33	88	0	0	0	0	1.83	0	0.27	0.12	150	60	0	7	78.5	125	1
1597965	33	19.6	23.7	2	0	2	1	2	0	0	0	0	0	0	0	0	0	0	0	0	0	1	0	0	0	0	0	0	2	1	35	35	91	0	0	0	0	6.33	0	0.08	0.08	150	50	0	9.2	78.5	115	24.3
1598141	31	19.6	26.9	1	0	7	0	1	0	0	0	0	0	0	0	0	0	0	0	0	0	1	0	1	1	1	0	0	6	3	29	27	100	0	0	0	0	3.25	0	0.23	0.1	200	40	0	9.1	80.3	110	28.5	0.09
1599529	37	17.3	20.3	1	0	4	1	2	0	0	0	0	0	0	0	0	0	0	0	0	0	1	0	0	1	1	1	1	0	0	31	27	88	2	0	0	0	2.17	0	0.52	0.05	350	55	0	15.3	92.9	110	10.6
1599759	35	18	21.6	1	0	3	1	2	0	0	0	0	0	0	0	4	0	0	0	0	1	0	0	1	1	1	0	0	6	4	28	87	25	0	0	0	0	3.5	0	0.08	0.08	150	10	0	20.2	82.4	88	7.6
1665934	41	15.6	19.5	2	0	5	2	2	0	0	0	0	1	0	0	0	0	0	0	1	0	0	0	0	0	0	0	0	0	0	36	33	96	0	0	0	0	7.75	0	0.1	0.02	100	100	1	4	75	125	2.1
1701361	24	21.1	25.2	2	0	2	0	1	0	0	0	0	0	0	0	0	0	0	0	0	0	0	0	0	0	0	0	0	0	0	36	32	89	0	0	0	0	4.17	0	0.7	0.1	250	50	0	9.6	73.9	113	1.8
1702993	26	20	28	2	0	1	0	1	0	0	0	0	0	0	0	0	0	0	0	0	0	1	0	0	0	0	0	0	0	0	35	32	96	0	1	0	0	3.33	0	1.52	0.08	200	55	1	11.4	69.4	122	5.5
1703350	22	17.4	23.1	1	0	3	1	2	1	0	0	0	0	0	0	0	0	0	0	0	0	0	0	0	1	0	0	0	0	0	33	31	92	0	0	0	0	2	0	0.08	0.12	200	50	0	10	74.9	121	0.6
1705447	29	20.6	25.1	2	0	5	2	2	0	1	0	0	0	0	0	0	0	0	0	0	0	0	0	0	0	0	0	0	0	0	35	27	94	0	0	0	0	2.67	0	0.05	0.07	250	60	0	10.4	76.4	122	5.5
1705889	27	18.3	22.3	2	0	2	0	1	0	0	0	0	0	0	0	0	0	0	0	0	0	1	0	0	0	0	0	0	0	0	35	34	95	0	0	0	0	7.03	0	0.57	0.08	200	55	1	11.9	79.2	138	3.4
1707168	20	21.9	26.3	2	0	1	0	1	0	0	0	0	0	0	0	0	0	0	1	0	0	0	0	0	0	0	0	0	0	0	34	33	95	0	0	0	0	17	1	1.65	0.02	150	35	1
1707246	27	20.8	27	1	0	1	0	1	0	0	0	0	0	0	0	0	0	0	0	0	0	1	0	1	1	1	0	0	4	4	33	31	102	0	0	0	0	5.5	0	0.08	0.1	200	35	1	12.9	86.5	121	28.1
1707334	28	21.5	26.2	1	0	1	0	1	0	0	0	0	0	0	0	0	0	0	0	1	0	0	0	0	1	1	0	0	0	0	30	28	95	0	1	0	0	12	1	0.1	0.07	200	45	0	13.8	90.8	113	4.4
1708588	27	20.8	26.8	2	0	1	0	1	0	0	0	0	0	1	0	0	0	0	0	0	0	1	0	0	0	0	0	0	0	0	36	30	95	0	0	0	0	6.83	0	0.08	0.1	200	45	0	12.8	77.5	114	3.5
1712546	32	15.1	22.7	2	0	1	0	1	0	0	0	0	0	0	0	0	0	0	0	0	0	1	0	0	1	1	0	0	4	7	35	34	98	0	0	0	0	4.42	0	0.42	0.1	150	80	0	10.7	82.4	95	1
1712988	32	22.9	26.8	1	0	1	0	1	0	0	0	0	0	0	0	0	0	0	0	0	1	0	0	1	1	0	1	4	6	1	29			0	0	0	0	18.6	1	0.07	0.08	150	35	0	14.8	86	115	40.2	0.2
1718179	23	17.2	19.5	2	0	1	0	1	0	0	0	0	0	0	0	0	0	0	1	0	0	0	0	0	0	0	0	0	0	0	35	30	90	0	1	0	0	2.18	0	0.17	0.13	200	45	1	7.3	57.8	123	0.5
1719496	30	17.4	21.5	2	0	1	0	1	0	0	0	0	1	0	0	0	0	0	0	0	0	0	0	0	0	0	0	0	0	0	36	30	90	0	1	0	0	7.63	0	0.55	0.05	100	55	0	16.5	84.1	136	6.7
1723535	26	17.6	25	1	0	1	0	1	0	0	0	0	0	0	0	0	0	0	0	0	0	1	0	1	0	1	1	2	6	2	33	33	94	0	1	0	2	2.58	0	0.92	0.08	100	62	1	10.1	86.2	106	1
1725952	30	21.1	26.6	2	0	2	1	1	0	0	0	0	0	0	1	0	0	0	0	0	0	0	0	0	0	0	0	0	1	1	35	30	99	0	0	0	0	5	0	0.17	0.08	100	55	0	13.8	91.7	116	3.2
1726543	30	18	23.8	2	0	1	0	1	0	0	0	0	0	0	0	0	0	0	0	0	0	1	0	0	0	0	0	0	1	5	36	33	92	0	0	0	0	3.83	0	1.1	0.07	100	50	0	11.5	79	101	5.5	0.04
1727166	26	23	29.4	2	0	1	0	1	0	0	0	0	0	0	0	0	0	0	0	0	0	1	0	1	1	1	0	0	4	1	34	32	96	0	0	0	1	4.03	0	0.22	0.1	400	40	0	11.1	75.7	115	5.3
1730261	26	23.9	27.2	2	0	1	0	1	0	0	0	0	0	0	0	0	0	0	0	0	0	1	0	0	0	1	0	0	0	0	34	28	90	0	0	0	0	4	0	0.32	0.08	100	70	0	12.6	89.5	120	9.6
1730422	29	31.1	35.2	2	0	1	0	1	0	0	0	0	0	0	0	0	0	0	0	0	0	1	0	0	0	0	0	0	4	2	35	33	105	0	1	0	0	5.17	0	0.58	0.12	150	47	0	12.3	81.2	122	38.1
1736621	29	20.4	25.2	2	0	1	0	1	0	0	0	0	0	0	0	0	0	0	0	0	0	1	0	0	0	0	0	0	2	4	35	30	96	0	1	0	0	24.83	1	1.7	0.15	200	60	1	15.1	85.8	108	31.3
1736973	25	18.7	22.9	1	0	2	0	1	0	0	0	0	0	0	0	0	0	2	1	0	0	1	0	0	1	1	0	0	0	0	28	33	96	0	0	0	0	8.38	0	0.53	0.03	150	50	1	11.4	67.4	101	4	0.04
1742514	34	19.8	24.4	1	0	3	1	1	0	0	0	0	1	0	1	0	0	0	0	0	0	1	0	0	1	1	0	0	0	0	30	30	115	0	0	0	0	11.97	1	0.4	0.05	100	45	0	17	88.8	130	30.5
1743440	27	26.9	30.5	1	0	1	0	1	0	0	0	0	0	0	0	0	0	0	0	0	0	1	0	1	0	1	0	0	4	8	31	24	108	0	0	0	0	5.33	0	0.13	0.17	150	60	1	9.5	80.6	117	6.9
1743834	29	30.5	32.4	2	0	1	0	1	0	0	0	0	1	0	0	0	0	2	0	0	0	0	0	0	0	0	0	0	4	1	36	34	100	0	1	0	0	26.5	1	1.33	0.17	500	140	1	9.6	64.5	114	5.1
1743992	31	28.2	32.1	2	0	3	1	1	0	0	0	0	1	0	1	0	0	0	0	0	0	1	0	0	0	0	0	0	0	0	36	35	111	0	0	0	0	8.75	0	0.75	0.17	300	60	0	8.3	64.8	118	5.1
1745196	28	23	26.7	2	0	3	0	1	0	0	0	0	0	0	0	0	0	0	0	0	0	1	0	0	0	0	0	0	4	1	36	31	97	0	1	0	0	15.33	1	0.77	0.1	200	55	1	9.6	70.5	119	6.1
1748600	30	25.7	33.1	2	0	2	1	1	0	0	0	0	0	0	1	0	0	0	0	0	0	0	0	0	0	0	0	0	0	0	35			0	0	0	0	7.92	0	0.13	0.07	300	50	1	16	80.5	132	5.8
1748766	30	21	24.4	2	0	1	0	1	0	0	0	0	1	0	0	0	0	0	0	0	0	1	0	0	0	0	0	0	0	0	36	32	93	0	1	0	0	10.5	0	1.42	0.25	100	45	0	6.5	65.5	123	0.7
1749240	35	22.1	26.1	2	0	2	1	2	0	0	0	0	0	0	0	0	0	0	0	0	0	1	0	0	0	0	0	0	0	0	36	33	101	0	0	0	0	2	0	0.18	0.07	200	30	0	8.4	66.3	128	7
1749269	30	21.5	25.4	1	0	2	1	1	0	0	0	0	0	0	1	0	0	0	0	0	0	0	0	0	1	1	1	1	4	1	29	28	90	0	0	0	0	4	0	0.33	0.25	650	45	0	13.9	88.7	110	98.5
1749834	35	23.8	27.3	1	0	3	1	2	0	0	0	0	0	0	0	0	0	0	0	0	1	0	0	1	0	0	1	1	1	1	28	27	94	0	0	0	0	3	0	0.33	0.08	150	38	0	21.7	81.7	117	28.2
1751459	39	22.1	26.1	1	0	1	0	1	0	0	0	0	0	0	0	0	0	0	0	1	0	1	0	1	1	1	0	0	4	3	30	29	93	0	0	0	0	4.67	0	0.05	0.13	50		0	11.8	81.5	108	17
1753247	31	21.8	28.3	2	0	1	0	1	0	0	0	0	0	0	0	0	0	0	0	0	0	1	0	0	0	0	0	0	0	0	36	37	103	0	0	0	0	3	0	0.65	0.18	150	45	0	8.7	78.2	125	12.7
1753628	39	21.3	25.7	2	0	3	1	2	1	0	0	0	1	1	0	0	0	0	0	0	0	1	0	0	0	0	0	0	0	0	36	34	99	0	1	0	0	3.17	0	0.07	0.03	400	470	0	7.4	69.9	137	1.5
1754600	29	15.2	18.3	1	0	2	0	1	0	0	0	0	0	0	0	0	0	0	0	0	1	0	0	0	0	0	0	0	1	1	30	24	82	0	0	0	0	4.17	0	0.08	0.08	100	35	0	12.3	91.8	87	43
1756294	21	20.6	24.6	2	0	1	0	1	0	0	0	0	0	0	0	0	0	0	0	0	0	1	0	0	0	0	0	0	4	2	35	26	92	0	1	0	0	7.5	0	0.98	0.12	200	70	1	9	82.1	111	1
1757163	31	19.6	24.8	2	0	1	0	1	0	0	0	0	0	0	0	0	0	0	0	0	0	0	0	0	0	0	0	0	0	0	36	30	92	0	1	0	0	19.42	1	2.1	0.15	200	50	0	6.9	65.4	109	0.7
1758988	32	19.1	21.9	2	0	1	0	1	0	0	0	0	0	0	0	0	0	0	0	1	0	1	0	1	1	1	0	0	4	4	34			0	0	0	0	2.67	0	0.4	0.07	300	160	0	13.2	81.3	124	3.1
1763331	23	20.9	26.7	2	0	1	0	1	0	0	0	0	0	0	0	0	0	0	0	0	0	0	0	0	0	0	0	0	0	0	36	32	92	0	1	0	0	4.75	0	0.62	0.08	150	32	0	14.4	86.7	121	12.3
1764145	39	25.1	28.8	2	0	6	4	2	0	0	0	0	0	0	0	0	0	0	0	0	0	0	0	0	0	0	0	0	0	0	36	41	108	0	0	0	1	1.58	0	0.38	0.43	150	90	0	8.1	71.6	120	5.2
1765416	40	26.6	29	2	0	1	0	1	0	0	0	0	1	0	0	0	0	0	0	0	0	1	0	1	1	1	0	0	4	5	34	32	96	0	1	0	0	16.58	1	0.08	0.05	200	50	0	11.1	90.7	113	3.1	0.04
1767752	36	17.4	20.4	1	0	2	0	1	0	0	0	0	0	0	0	0	0	0	0	0	0	0	0	1	1	0	1	5	2	6	28	24	84	0	0	0	0	12.33	1	0.07	0.1	100	75	0	10	82.5	94	9.9
1768630	27	20.9	24.5	1		0	0	1	0	0	0	0	0	0	0	0	0	0	0	0	0	1	0	0	1	1	1	1	6	6	32	30	93	0	0	0	0	1.18	0	0.27	0.22	150	235	1	18.7	77.3	94	4.7	0.04
1772926	27	25.7	27.4	2	0	3	0	1	0	0	0	0	1	0	0	0	0	0	0	0	0	1	0	0	0	0	0	0	4	2	35	33	100	0	1	0	1	16.25	1	0.85	0.15	350	60	0	11.5	77.3	102	5.1
1776948	19	19.4	24	2	0	1	0	1	0	0	0	0	0	0	0	0	0	0	0	0	0	1	0	0	0	0	0	0	4	4	36	31	95	0	0	0	0	18.17	1	0.5	0.25	250	67	0	7.2	79.2	90	7.1
1781721	27	19.7	24.7	2	0	1	0	1	0	0	0	0	0	0	0	0	0	0	0	0	0	1	0	0	0	0	0	0	4	1	36	33	95	0	0	0	0	1.33	0	0.47	0.07	300	60	1	9.2	68.5	109	1.6
1782241	42	20	24.8	2	0	2	1	2	0	0	0	0	0	0	0	0	0	0	0	0	0	1	0	0	0	0	0	0	4	4	36	34	94	0	0	0	0	4.42	0	0.73	0.1	100	50	1	10.2	82.4	112	3.2
1782311	20	21.4	23.5	1	0	1	0	1	0	0	0	0	1	0	0	0	0	0	0	0	1	0	1	0	1	1	0	0	6	1	28	24	88	0	0	0	0	0.33	0	0.08	0.22	100	45	0	21.2	93.4	109	44.2
1784657	29	27	34.5	2	0	1	0	1	0	0	0	0	0	1	0	0	0	0	0	0	0	0	0	0	1	0	0	0	0	0	36	38	120	0	0	0	0	1.33	0	0.3	0.12	200	10	0	9.3	71.9	96	2.3
1785234	39	21.1	26.6	1	0	4	1	2	0	0	0	0	1	0	0	0	0	0	0	0	0	1	0	1	1	1	1	7	1	6	30	24	95	0	0	0	0	5.17	0	0.33	0.08	100	75	0	11	90.2	94	26.1	0.04
1785883	29	23.1	27.6	1	0	1	0	1	0	0	0	0	0	0	0	0	0	0	0	0	0	0	0	1	1	1	1	8	6	1	29	26	95	0	0	0	0	2.63	0	0.05	0.08	150	105	0	11.5	76.2	95	11.9	0.04
1785913	41	21.9	30.4	2	0	5	2	2	0	0	0	0	1	0	0	0	2	0	0	0	1	1	0	0	0	0	0	0	2	1	36	36	113	0	0	0	1	4.08	0	0.08	0.67	200	80	0	18.1	87.1	105	20.6
1786455	23	21.5	27.3	2	0	2	1	2	0	0	0	0	0	0	0	0	0	0	0	1	1	0	0	0	0	0	0	0	6	1	34			0	0	0	0	7	0	0.37	0.02	100	75	0	10.4	78.1	107	75.3	0.08
1789518	28	28.4	34	1	0	1	0	1	0	0	0	0	1	0	0	0	0	0	0	0	1	1	0	1	1	1	0	0	6	3	28	27	86	0	0	0	0	0.5	0	0.1	0.15	100	65	0	11.7	91.4	135	5.5	0.69
1792369	30	21.5	23.7	1	0	1	0	1	0	0	0	0	1	0	0	0	0	0	0	0	0	1	0	1	1	0	0	0	1	2	30	26	85	0	0	0	0	5	0	0.15	0.1	350	45	0	11.4	80.3	104	26.6
1793057	41	23.1	27.3	1	0	4	1	1	0	0	0	0	1	0	1	0	0	0	0	0	1	0	0	1	0	1	1	3.2	5	5	29	29	99	0	0	0	0	3.33	0	0.28	0.13	400	50	1	16.8	81	90	13.3	0.12
1794302	25	19.6	22.9	1	0	3	0	1	0	0	0	0	0	0	0	0	0	0	1	0	1	1	0	0	1	1	1	2	5	2	30	27	90	0	0	0	0	13.17	1	0.52	0.07	100	105	0	20.3	77.9	92	25.1
1794520	28	25.8	27.6	1	0	1	0	2	0	0	0	0	1	0	0	0	0	0	0	0	1	1	0	1	1	1	1	4	6	3	31	30	99	0	0	0	0	0.67	0	0.05	0.03	300	70	0	12.1	83.9	122	7.6
1794637	29	18.5	27	2	0	2	0	1	0	0	0	0	0	0	0	0	0	0	0	0	0	1	0	0	0	0	0	0	0	0	35	32	100	0	0	0	0	3.57	0	0.37	0.15	300	75	0	12.2	79.6	121	15.8
1796720	28	18.7	23.7	2	0	1	0	1	0	0	0	0	1	0	0	0	0	0	0	0	0	1	0	0	0	0	0	0	4	7	36	34	90	0	1	0	0	7.83	0	2.1	0.15	150	47	1	5.5	71.2	114	2.8
1796823	27	17.2	23.4	2	0	1	0	1	0	0	0	0	0	0	0	0	0	0	0	0	0	1	0	0	0	0	0	0	4	2	36	35	94	0	1	0	0	5.33	0	0.73	0.1	150	65	0	7.8	66.8	81	2.3
1797710	25	20.4	23.9	1	0	2	0	1	0	0	0	0	0	0	0	0	0	0	0	1	0	0	0	1	1	1	0	0	0	0	30	27	90	0	0	0	0	2.83	0	0.2	0.13	200	40	0	14.3	85.5	127	43.6
1798031	29	24.7	30	1	0	1	0	1	0	0	0	0	0	0	0	0	0	0	0	0	0	0	0	1	1	1	0	0	0	0	32	32	101	0	0	0	0	5.58	0	0.12	0.12	200	43	0	15.8	82.1	115	21.1
1799055	37	27.9	29.7	2	0	1	0	1	0	0	0	0	1	0	0	0	0	0	0	0	0	1	0	0	1	1	0	0	0	0	34	33	100	0	0	0	0	0.92	0	0.08	0.1	100	31	0	6.3	68	122	6.8
2038296	40	20.8	25.6	2	0	2	1	2	0	0	0	0	0	0	0	0	0	0	0	0	0	0	0	1	1	1	1	12.8	0	0	34	37	98	0	0	0	1	6	0	0.3	0.28	300	40	0	9.1	77.2	107	2.8
2205268	40	23.1	28.7	2	0	3	1	1	0	0	0	0	0	1	1	0	0	0	0	0	0	1	0	0	0	0	0	0	0	0	34	34	104	0	0	0	0	2.83	0	0.13	0.2	200	65	0	6.1	64.2	131	4.3
2276337	36	21.6	23.7	2	0	1	0	1	0	0	0	0	0	0	0	0	0	0	0	0	0	1	0	0	0	0	0	0	0	0	36	34	94	0	0	0	0	7.33	0	0.47	0.03	100	100	0	7.8	72.3	146	1.4
2290306	33	25.8	28.9	1	0	1	0	1	0	0	0	0	1	0	0	0	0	0	0	1	0	0	0	0	0	1	0	0	0	0	32	26	80	0	0	0	0	0.8	0	0.2	0.07	100	60	0	7.4	65.2	119	9.7
2294606	34	23	27.1	2	0	3	1	2	0	0	0	0	0	0	0	0	0	0	0	0	0	1	0	0	0	0	0	0	1	1	36	33	103	0	0	0	0	5.33	0	0.13	0.05	200	45	0	8.5	76.6	118	4.2
2298893	26	20.2	27.4	2	0	2	1	2	0	0	0	0	0	0	0	0	0	0	0	0	0	0	0	0	0	0	0	0	0	0	36	35	98	0	0	0	0	2.5	0	0.13	0.13	100	45	0	10.6	73.6	122	2.1
2300015	32	18	23	2	0	4	1	1	0	0	0	0	0	0	1	0	0	0	0	0	0	0	0	0	0	0	0	0	0	0	36	34	95	0	0	0	0	6.5	0	0.35	0.08	100	55	1	12.7	68.3	123	1.1
2318850	31	19.3	23.3	1	0	3	1	2	0	0	0	0	0	0	0	0	0	0	1	1	0	1	0	1	1	1	0	0	4	5	32	31	90	0	0	0	0	2.83	0	0.12	0.13	300	55	0	11.4	78.8	116	2.9	0.04
2326511	24	17.5	23.3	2	0	1	0	1	0	0	0	0	0	0	0	0	0	0	0	0	0	1	0	0	0	0	0	0	4	1	36	31	88	0	0	0	0	5.25	0	1.07	0.1	250	45	1	12.6	79.3	119	6.9
2328028	31	19.2	24.1	2	0	1	0	1	0	0	0	0	0	0	0	0	0	0	0	0	0	0	0	1	1	0	0	0	0	0	36			0	0	0	0	3.15	0	0.37	0.17	300	70	1	11.2	71.3	131	1.6
2330470	23	19.5	22.7	1	0	1	0	1	0	0	0	0	0	0	0	0	0	0	0	0	0	1	0	1	0	1	1	1.8	4	1	29	29	89	0	0	0	2	8.67	0	0.18	0.15	150	85	0	20.2	95.4	131	1.5
2330973	26	22.2	30.4	1	0	1	0	1	0	0	0	0	0	0	0	0	0	0	0	0	0	0	0	1	1	1	1	1	6	3	30	27	102	0	0	0	0	3.92	0	0.27	0.08	400	75	0	13	87.6	102	4.4
2331298	27	24	26.7	1	0	2	0	1	0	0	0	0	0	0	0	0	0	0	0	1	0	1	0	1	1	1	1	11	6	2	29	29	92	0	0	0	0	7.58	0	0.07	0.1	150	90	0	10.1	80	97	3.7
2332038	17	16.4	24.2	2	0	1	0	1	0	0	0	0	0	0	0	0	0	0	0	0	0	1	0	0	0	0	0	0	0	0	36	29	93	0	0	0	0	0.58	0	0.2	0.07	150	55	0	21.6	76.7	128	4.5
2332644	29	17.3	21.1	1	0	1	0	1	0	0	0	0	0	0	0	0	0	0	0	1	0	0	1	0	0	1	0	0	0	0	29	26	92	0	0	0	1	1.05	0	0.88	0.2	250	33	0	10.6	70.1	113	2.5
2333930	26	24.2	30.1	1	0	1	0	1	0	0	0	0	1	0	0	0	0	0	0	0	0	1	0	1	1	1	1	4	4	6	29	28	87	0	0	0	0	0.58	0	0.18	0.03	300	40	1	17.3	87.9	96	1.8
2336610	24	NA	22.9	1	0	1	0	1	0	0	0	0	0	0	0	0	0	0	0	0	0	0	0	0	1	1	1	1	0	0	29	27	84	0	0	0	0	1.33	0	0.32	0.18	150	55	1	23	87.6	112	46
2337511	24	19.3	23.4	1	0	1	0	1	0	0	0	0	0	0	0	0	0	0	0	0	0	1	0	0	0	1	0	0	0	0	33	30	89	0	0	0	0	2	0	0.43	0.05	100	60	1	11.1	79.1	124	2.1
2341794	25	20.7	27.3	2	0	3	1	1	0	0	0	1	0	0	0	0	0	0	0	0	0	1	1	0	1	1	0	0	4	2	34	33	94	0	0	0	0	4.17	0	0.35	0.15	200	45	0	13.6	84.2	122	8.5
2345251	21	17.2	23.1	1	0	1	0	1	0	0	0	0	0	0	0	0	0	0	0	1	0	0	0	0	1	1	0	0	0	0	32	30	90	0	1	0	0	11.08	0	0.2	0.08	250	95	0	15.2	93.7	102	14
2346288	26	19.8	22.9	1	0	1	0	1	0	0	0	0	0	0	0	0	0	0	0	0	0	1	0	1	1	1	0	0	4	8	32	27	88	0	0	0	0	1	0	0.27	0.07	100	15	0	13.7	87.2	104	17.9	0.04
2347488	27	21.9	26.6	2	0	2	0	1	0	0	0	0	1	0	0	0	0	0	0	0	0	1	0	0	0	0	0	0	0	0	36			0	1	0	0	5.77	0	0.03	0.2	250	40	0	10.3	69.3	106	3
2356204	30	22.2	24.8	2	0	1	0	1	0	0	0	0	1	0	0	0	0	0	0	0	0	1	0	1	1	1	1	11	6	2	35			0	1	0	0	11.68	0	1.53	0.05	150	43	0	6.7	67.7	109	2.6	0.04
2359037	28	23.1	26	2	0	1	0	1	0	0	0	0	0	0	0	0	0	0	0	0	0	1	1	0	0	0	0	0	6	2	35	33	91	0	1	0	0	12.08	1	1.52	0.32	100	50	0	7.9	67.2	121	3.9
2360791	32	24.6	29.3	1	0	2	1	1	0	0	0	0	0	1	1	0	0	0	0	0	0	1	0	1	0	0	0	0	4	2	29			0	0	0	0	3.83	0	0.1	0.12	450	45	0	19.1	87.6	117	37	0.04
2478919	41	22.7	27.3	2	0	2	1	2	0	0	0	0	0	0	0	0	0	0	0	0	0	1	0	0	0	0	0	0	0	0	36			0	0	0	0	0.92	0	0.9	0.1	100	30	1	11.2	76.2	112	8
2557374	41	21.6	26.2	1	0	5	1	2	0	0	0	0	0	0	0	0	0	0	0	0	0	1	0	1	1	1	1	4	1	4	32	31	92	1	0	0	0	4.33	0	0.12	0.05	100	80	0	14.5	84	105	20
2583076	38	15.1	20.4	2	0	5	1	2	0	0	0	0	0	0	0	0	0	0	0	0	2	1	0	0	0	0	0	0	4	1	36	31	93	0	0	0	0	1.42	0	0.17	0.08	250	90	0	6.5	73.8	107	0.7
2591289	42	19.5	24	2	0	3	2	2	0	0	0	0	1	0	0	0	0	0	0	0	0	1	0	0	0	0	0	0	0	0	36	33	96	2	1	0	0	2.17	0	0.38	0.07	150	50	0	7.7	71.9	132	2.1
2595114	33	20.1	22.1	1	0	1	0	1	0	1	0	1	1	0	0	0	0	0	0	0	0	0	0	0	1	0	1	2.1	0	0	33	26	83	0	0	0	0	3.08	0	0.08	0.17	200	60	0	8.7	75.9	126	0.05
2595698	31	20.9	27	2	0	1	0	1	0	0	0	0	0	0	0	0	0	0	0	0	0	1	0	0	0	0	0	0	0	0	36	34	101	0	0	0	1	8.5	0	1.67	0.08	550		1	7.9	73.6	133	1.1
2737649	33	18.1	22.6	2	0	3	1	2	0	0	0	0	0	0	0	0	0	0	0	0	0	0	0	0	0	1	1	60	1	2	35			0	0	0	0	23	1	0.15	0.12	200	40	0	8.2	75.6	104	4.9
2745931	38	24.5	26.1	1	0	4	1	2	0	0	0	0	0	0	0	0	0	0	0	1	1	1	0	1	1	1	0	0	6	3	30	26	93	0	0	0	0	10	0	0.07	0.05	50	50	0	11.8	80.7	95	42
2750621	31	18.1	23	2	0	3	0	1	0	0	0	0	0	0	0	0	0	0	1	1	0	0	0	0	0	0	0	0	0	0	34	33	93	0	0	0	1	5.83	0	0.25	0.08	300	30	1	16.8	86.1	134	18.1
2753889	28	19.9	28.8	2	0	1	0	1	0	0	0	0	0	0	0	0	0	0	0	1	0	0	0	1	1	1	1	5	0	0	34	31	100	0	0	0	0	2.25	0	0.17	0.05	200	55	0	15.1	78.7	117	1.3
2852703	33	16.4	22.4	2	0	2	1	2	0	0	0	0	0	0	0	0	0	0	0	0	0	1	0	0	0	0	0	0	4	1	36	32	95	0	0	0	0	1.33	0	0.32	0.07	150	50	0	12.5	80.5	108	4.6
2859478	29	20.5	25.9	1	0	2	1	2	1	0	0	0	0	0	0	0	0	0	0	0	1	1	0	1	1	1	1	32	4	41	33			0	0	0	1	2.52	0	0.03	0.28	250	50	0	20.3	87.1	100	52.3
2860504	36	22.7	27.2	1	0	4	1	2	0	0	0	0	0	0	0	0	0	0	0	0	0	1	0	0	1	1	1	1	4	3	33	31	97	0	0	0	0	1.17	0	0.1	0.07	300	60	0	7.3	67.5	112	3.9
2862796	28	17	20.2	2	0	2	1	2	0	0	0	0	0	0	0	0	0	0	0	0	0	0	0	0	0	0	0	0	0	0	35	29	80	0	0	0	0	2.5	0	0.03	0.05	150	50	0	7.1	58.1	138	1.5
3079077	30	29.2	32.9	2	0	4	1	2	1	0	0	0	0	0	0	0	0	0	0	0	0	0	0	1	1	1	0	0	0	0	36			0	0	0	0	1	0	0.03	0.1	200	40	0	13.3	76.1	115	11.2
3332905	35	25.7	29.2	1	0	4	1	2	0	0	0	0	0	0	0	0	0	0	0	0	0	1	0	1	1	1	0	0	6	3	31	25	95	0	0	0	0	0.92	0	0.07	0.18	250	65	0	10.2	76.5	125	4.8	0.04
3345228	24	21.3	24.1	1	0	1	0	1	0	0	0	0	0	0	0	0	0	0	0	1	0	0	0	1	0	1	1	4	6	2	29	32	95	0	0	0	0	2.33	0	0.13	0.1	100	75	0	16	85.3	107	41.8	0.04
3350271	25	25.8	28.8	2	0	1	0	1	0	0	0	0	0	0	0	0	0	0	0	0	0	1	0	0	0	0	0	0	1	2	36	33	106	0	1	0	0	7.33	0	0.87	0.05	200	50	1	11	66.9	113	8.7
3536994	36	16.8	20.7	1	0	4	1	2	1	0	0	0	0	0	0	0	0	0	0	0	0	1	2	0	1	1	1	1	6	3	31	32	95	0	0	0	0	0.33	0	0.12	0.08	150	255	0	6.8	89.7	88	8.9
3551192	32	20.1	26.3	2	0	1	0	1	0	0	0	0	0	0	0	0	0	0	1	1	0	0	0	0	0	0	0	0	0	0	35	32	97	0	0	0	0	5.25	0	0.12	0.08	200	50	1	14.3	85.4	160	5.1
3718283	41	18.7	23.1	2	0	2	1	2	0	0	0	0	0	0	0	0	0	0	0	0	0	0	0	0	0	0	0	0	0	0	35	31	94	0	0	0	0	9.08	0	0.03	0.02	100	50	0	13	87.4	102	32.9
3729339	25	23.4	27.9	2	0	3	0	1	0	0	0	0	0	0	0	0	0	0	0	0	0	1	0	0	0	0	0	0	0	0	36	32	103	0	0	0	0	8	0	0.48	0.08	500	185	0	8.8	62.2	117	2
3738675	28	21	26.1	2	0	3	0	1	0	0	0	0	0	0	0	0	0	0	0	0	0	1	0	0	0	0	0	0	6	1	34	31	101	0	1	0	0	25.5	1	2.02	0.15	200	55	0	8.4	74.5	104	7
3945203	35	21.4	25.6	2	1	2	1	2	2	0	0	0	0	0	0	0	0	0	0	0	0	1	0	0	0	0	0	0	4	1	35	30	90	0	0	0	0	8.33	0	0.28	0.1	100	50	0	8.8	77.8	141	0.9
3996867	29	21.5	25.4	1	0	2	0	1	0	0	0	0	1	0	0	0	0	2	0	0	0	1	0	1	1	1	1	1	4	4	33	32	92	0	0	0	0	5	0	0.28	0.1	350	70	1	6.4	66.8	107	1.6
4133009	36	23.8	29.4	1	0	5	1	2	0	0	0	0	0	0	0	0	2	0	0	0	1	1	0	0	1	1	0	0	6	3	33	33	97	0	0	0	1	3.67	0	0.1	0.53	150	140	0	14.4	83.9	89	22.9
4155438	25	18.7	24.5	2	0	6	0	1	0	0	0	0	0	0	0	0	0	0	0	0	0	1	0	0	0	0	0	0	4	4	35	35	75	0	1	0	0	11	0	1.15	0.23	500	1200	0	11.5	78.6	108	8.5
4332104	30	23.1	26.4	1	0	3	1	1	0	0	0	0	1	0	1	0	0	0	0	1	0	0	0	1		1	1	5	6	4	29	28	94	0	0	0	0	0.33	0	0.02	0.07	700		0	9.7	79.1	88	8
4346350	32	21.8	26.2	2	0	2	1	2	0	0	0	0	0	0	0	0	0	0	1	0	0	1	1	0	0	0	0	0	0	0	36	30	96	0	0	0	0	3.67	0	0.05	0.12	150	30	0	10.4	71.7	105	11.7
4606790	31	19.5	25	2	0	2	0	1	0	0	0	0	0	0	0	0	0	0	0	0	0	1	0	0	0	0	0	0	4	3	35	31	94	0	0	0	0	2.48	0	0.45	0.12	150	45	0	6.9	69.7	129	13.6	0.04
5112658	38	24.8	27.8	1	0	4	1	1	0	0	0	0	0	0	1	0	0	0	0	1	0	0	0	0	0	0	0	0	0	0	30	28	100	0	0	0	0	4.22	0	0.2	0.03	100	35	1	22.2	93.6	124	31
5260461	40	16.8	20.7	1	0	3	1	2	1	0	0	0	0	0	0	0	0	0	0	0	0	1	0	0	1	0	1	1	1	4	33	28	84	2	0	0	0	1.58	0	0.5	0.03	150	45	1	10.4	89.1	84	2.3	0.07
5288725	36	25.3	30.4	2	0	3	1	2	1	0	0	0	0	0	0	0	0	0	0	0	0	1	0	0	0	0	0	0	0	0	36	26	105	0	1	0	0	2.22	0	0.03	0.22	100	80	0	8.3	71.6	111	4.8
5335206	37	20.7	26.1	2	0	2	0	1	0	0	0	0	1	0	0	0	0	0	0	0	0	1	0	0	0	0	0	0	0	0	36	31	97	0	1	0	0	6	0	3.12	0.1	400	50	1	5.7	58.2	128	1.7
5485678	34	23.2	29.2	1	0	3	1	2	1	0	0	0	1	0	0	0	0	0	0	0	0	1	0	1	1	0	1	1	0	0	33	32	99	0	0	0	0	8.17	0	0.15	0.08	150	40	0	12.2	80.3	124	5
5503722	31	24.4	30.1	1	0	2	1	2	0	0	0	0	0	0	0	0	0	0	0	1	0	1	0	1	1	1	0	0	4	6	32	30	107	0	0	0	0	4.52	0	0.02	0.05	200	35	0	9	73.4	121	14.3
5537801	31	22	26.8	2	0	4	0	1	0	0	0	0	1	0	0	0	0	0	0	0	0	1	0	0	0	0	0	0	4	1	36	37	96	0	1	0	0	15.17	1	1.53	0.38	100	40	0	10.2	75.1	137	5.1
5544716	31	19.5	23	2	0	1	0	1	0	0	0	0	0	0	0	0	0	0	0	0	0	1	0	0	0	0	0	0	4	1	36	34	96	0	1	0	0	2.83	0	1.13	0.03	200	50	1	9.2	72.1	119	1.3
5545561	36	21	25.5	2	0	4	1	2	1	0	0	0	1	0	0	0	0	0	0	0	0	0	0	0	1	1	0	0	0	0	36	34	90	0	0	0	0	6.25	0	0.03	0.13	100	60	0	13.1	77.3	132	1.7
5551212	40	20.7	26.5	2	0	5	1	2	0	0	0	0	0	0	0	0	0	0	0	0	0	1	0	0	0	0	0	0	0	0	36	31	96	0	0	0	0	2	0	0.38	0.12	150	50	0	5.3	71.9	119	17.8
5552274	29	28.5	32.1	1	0	3	0	1	0	0	0	0	0	0	0	0	0	0	0	0	0	1	0	1	1	1	1	1	4	15	29	28	112	0	0	0	0	4.95	0	0.17	0.1	700	130	1	12.6	74.6	124	7	0.04
5613170	47	23.9	27.8	2	0	6	1	2	0	0	0	0	1	0	0	0	0	0	0	0	0	1	0	0	0	0	0	0	0	0	36	34	102	0	0	0	0	2.75	0	0.1	0.23	250	60	0	11.9	77.4	130	2.2
5636517	32	27.5	29.8	2	0	4	0	1	0	0	0	0	0	0	0	0	0	0	0	0	0	0	0	0	1	1	1	49.6	4	29	36			0	0	0	0	1	0	0.67	0.08	150	35	1	7.1	69.8	111	4.5
5644500	33	16.9	21.9	1	1	2	0	1	0	0	0	0	0	0	0	0	0	0	0	0	1	0	0	0	1	1	0	0	6	6	30	27	87	2	0	0	0	7.67	0	0.07	0.08	150	45	0	13.9	78.4	127	22.7
5656629	34	22.8	27.6	1	0	3	1	2	0	0	0	0	1	0	0	0	0	0	1	0	1	1	0	1	1	1	1	1	6	3	30	29	95	0	0	0	0	1.42	0	0.07	0.05	300	40	0	14.2	84.9	112	22
5743982	28	19.6	24.7	2	0	2	0	1	0	0	0	0	0	0	0	0	0	0	0	0	0	1	1	0	0	0	0	0	0	0	35	31	95	0	1	0	0	4	0	1.1	0.07	150	50	0	11.4	78.1	133	2.4
5755348	28	22.7	27.3	1	0	4	1	2	0	0	0	0	0	0	0	0	0	0	0	0	0	0	0	0	0	1	0	0	0	0	31	29	95	0	0	0	0	4.37	0	0.05	0.12	100	115	0	9	86.1	102	25.4
5756500	38	22.6	26.6	2	0	2	1	2	0	0	0	0	0	0	0	0	0	0	0	0	0	1	0	0	0	0	0	0	4	1	35	31	95	0	0	0	0	7.38	0	0.08	0.1	200	50	0	7.4	75.6	108	2.5
5764608	28	17.2	22.5	1	0	3	1	2	0	0	0	0	1	0	0	0	0	0	0	1	0	0	1	0	1	0	0	0	0	0	29	28	89	0	0	0	0	2.83	0	0.12	0.18	100	45	0	9.8	71.7	124	1
5832089	31	17.9	22.6	2	0	3	0	1	0	0	0	0	0	0	0	0	0	0	0	0	0	0	0	0	0	0	0	0	0	0	35	34	89	0	0	0	0	2.83	0	0.32	0.03	100	60	0	11	75.6	134	1.8
5836688	36	22.4	26.4	2	0	2	0	1	0	0	0	0	0	0	0	0	0	0	0	0	1	0	0	0	1	1	1	12.8	4	6	34	20	90	0	1	0	0	9.67	0	0.22	0.18	100	45	0	7.9	74.2	106	10.4
5837272	38	18.6	23.5	2	0	2	1	2	1	0	0	0	1	0	0	0	0	0	0	0	0	0	0	0	0	0	0	0	0	0	35	33	92	0	1	0	0	4.92	0	0.43	0.03	100	60	1	13.4	75	124	6.8
5841734	28	21.7	26.3	2	0	1	0	1	0	0	0	0	0	0	0	0	0	0	0	0	0	1	0	0	0	0	0	0	4	2	36	37	103	0	1	0	0	16.5	1	1.35	0.15	300	45	1	8.75	68.4	116	6
5842090	34	19.7	24.3	2	0	5	1	2	0	0	0	0	0	0	0	0	0	0	0	0	0	0	0	1	0	0	0	0	0	0	36	32	94	0	0	0	0	3.12	0	0.12	0.07	100	50	0	13.5	80.8	117	1.7
5851120	32	20	28.1	2	0	4	1	2	0	0	0	0	0	0	0	0	0	0	0	0	0	1	0	0	0	0	0	0	0	0	36	34	104	0	1	0	0	3.5	0	0.13	0.12	200	45	0	8.7	23.1	122	2.8
5936667	31	22.3	23.8	2	1	1	0	1	0	0	0	0	1	0	0	0	0	0	0	1	0	0	0	0	0	0	0	0	0	0	36	32	100	0	0	0	0	6.25	0	0.15	0.05	200	45	0	6.8	68.8	119	5
5939638	31	18.5	22.6	1	0	2	1	1	1	0	0	0	0	0	1	0	2	0	0	0	0	0	0	0	1	1	1	4	0	0	29	25	90	0	0	0	2	4.67	0	0.08	0.17	150	65	0	14.6	91.5	101	17.4
5941910	26	18.3	21.6	1	0	4	1	2	0	0	0	0	0	0	0	0	0	0	0	1	0	0	0	1	1	1	1	25.9	0	0	30			0	0	0	0	2	0	0.23	0.12	300	40	0	7.3	69.9	103	3.4
5942235	27	27	33.2	1	0	6	0	1	0	0	0	0	0	0	0	0	0	0	0	0	0	1	0	1	1	1	1	3.2	4	5	32	27	98	0	0	0	0	3.83	0	0.07	0.17	100	30	0	9.5	74.8	134	2.2
5956337	35	24.9	28.4	2	0	3	1	2	0	0	0	0	1	0	0	0	0	0	0	0	0	1	0	0	0	0	0	0	0	0	36	36	98	0	0	0	0	1	0	0.17	0.18	150	50	0	9.4	77.4	134	3
6034721	35	13.6	20.9	2	0	2	1	2	0	0	0	0	0	0	0	0	0	0	0	0	0	1	0	0	0	0	0	0	0	0	36	32	88	0	0	0	0	5.92	0	0.12	0.07	150	40	0	7.5	66.1	119	1.9
6036821	31	20.6	26.3	1	0	5	1	2	0	0	0	0	0	0	0	0	0	0	0	0	0	0	0	0	1	1	0	0	0	0	33	30	94	0	0	0	0	7.63	0	0.03	0.08	100	70	0	11.7	79.2	121	4.5
6251226	31	20.4	22.9	1	0	4	1	1	0	0	0	0	0	0	0	0	0	0	0	0	0	1	0	0	1	1	1	1	6	1	29	31	90	2	0	0	0	3.5	0	0.08	0.15	250	50	0	14.4	92.6	120	36
6254585	34	20.3	23.1	2	0	2	1	1	0	0	0	0	0	0	1	0	0	0	0	0	0	1	0	0	0	0	0	0	4	1	35	32	95	0	1	0	0	4.92	0	0.03	0.12	200	45	0	9	77.2	117	0.5
6261136	30	20.7	25.6	2	0	2	1	2	0	0	0	0	0	0	0	0	0	0	0	0	0	1	0	0	0	1	0	0	4	1	35	34	94	0	0	0	0	7.93	0	0.17	0.07	150	55	0	7.7	77.1	108	1.7
6284870	34	22.1	28.3	2	0	1	0	1	0	0	0	0	0	0	0	0	0	0	0	0	0	1	0	0	0	0	0	0	4	2	35	34	96	0	0	0	0	4.27	0	2.32	0.07	150	50	1	7.8	65.9	108	5.8
6289841	34	18.4	20.4	1	0	1	0	1	0	0	0	0	1	0	0	0	0	0	0	0	1	0	0	1	1	1	1	3.8	6	1	30	28	90	0	0	0	0	0.47	0	1.17	0.02	200	35	0	15.9	85.3	99	12.8
6950961	38	21.6	25.8	1	0	3	1	2	0	0	0	0	0	0	0	0	0	0	0	0	0	0	0	0	0	1	0	0	0	0	31	29	93	0	0	0	0	5	0	0.12	0.12	150	60	0	10.6	69.4	118	5.3
6959978	29	23.2	27.4	2	1	1	0	1	0	0	0	0	1	0	0	0	0	0	0	0	0	1	2	0	1	1	1	3	1	9	34	30	97	0	1	0	0	12.83	1	0.57	0.02	150	55	1	13.6	80	114	1
6969355	28	24	29.6	1	0	1	0	1	0	0	0	0	0	0	0	0	0	0	0	0	0	1	0	1	1	1	0	0	0	0	33	30	105	0	0	0	0	0.7	0	0.48	0.05	100	50	1	12.5	80.5	141	7.1
6975691	30	20.4	25	2	0	2	1	2	0	0	0	0	0	0	0	0	0	0	0	0	0	1	0	1	0	1	0	0	4	7	35	34	99	0	0	0	0	2.55	0	0.07	0.07	200	230	0	7.7	72.7	98	0.8	0.04
6985140	34	NA	27.2	2	0	2	1	2	1	0	0	0	1	0	0	0	0	0	0	0	0	1	0	0	1	1	0	0	4	1	34			0	0	0	2	7.5	0	0.07	0.18	150	90	0	12.3	76.9	122	6.7
6995053	33	18.8	22.7	2	0	2	1	2	1	0	0	0	0	0	0	0	0	0	0	0	0	0	0	0	0	0	0	0	0	0	36	30	90	0	0	0	0	2.58	0	0.05	0.12	150	50	0	10.4	69.3	130	3.7
7035818	29	25.1	29.4	2	0	2	1	2	0	0	0	0	0	0	0	0	0	0	0	0	0	1	0	0	0	0	0	0	0	0	36	34	101	0	0	0	0	4.17	0	0.03	0.07	100	53	0	10.4	77.9	112	6.7
7048529	29	18.1	21.2	2	0	5	2	2	1	0	0	0	0	0	0	0	0	2	0	0	0	1	0	0	0	1	0	0	4	4	35			0	0	0	0	2	0	0.1	0.08	150	45	0	7.3	68.9	112	1.5
7048904	38	26.4	28.4	1	0	2	1	1	0	0	0	0	1	0	0	0	0	0	0	0	1	1	0	1	1	1	0	0	1	28	30			0	0	0	2	4.83	0	0.2	0.13	250	55	1	16.7	84.3	104	55.8	0.09
7130822	29	19.3	24.3	2	0	3	1	1	0	0	0	0	0	0	0	0	0	0	0	0	0	0	0	0	0	0	0	0	0	0	36	32	94	2	0	0	0	2.67	0	0.73	0.18	150	50	0	14.6	72.4	142	2.5
7147086	30	21.6	32.9	2	0	2	1	2	0	0	0	0	1	0	0	0	0	0	0	0	0	0	0	0	0	0	0	0	0	0	36	34	112	0	0	0	0	4.5	0	0.13	0.15	100	40	0	9.5	74.8	122	23
7237960	24	22.1	27.4	2	0	1	0	1	0	0	0	0	0	0	0	0	0	0	0	0	1	1	0	0	0	0	0	0	4	3	36	34	100	0	1	0	0	10.5	0	3.57	0.1	400	45	1	14.2	83.7	105	24.6
7401152	34	17.1	22.9	2	0	1	0	1	0	0	0	0	1	0	0	0	0	0	0	0	0	1	1	0	0	0	0	0	1	1	35	32	93	0	0	0	0	8.5	0	0.27	0.15	250	90	0	4.8	71.3	135
7410150	42	18.8	21.5	1	0	6	1	2	0	0	0	0	0	0	0	0	2	0	0	0	0	1	0	1	1	1	1	12.3	6	5	33			0	0	0	1	1.92	0	0.18	0.25	250	65	0	6.7	76.3	126	2.3
7410755	30	22.5	27.7	2	0	2	1	2	0	0	0	0	0	0	0	0	0	0	0	0	0	1	0	0	0	0	0	0	0	0	36	32	105	0	0	0	0	0.25	0	0.08	0.08	100	39	0	9.1	71.2	122	8.2
7440508	28	19	23.4	2	0	1	0	1	0	0	0	0	0	0	0	0	0	0	0	0	0	0	0	0	1	1	1	33.8	0	0	34	32	94	0	0	0	0	9.55	0	0.35	0.05	300	60	1	9.8	68.5	124	4.5
7448974	30	19.9	25.8	2	0	3	0	1	0	0	0	0	0	0	0	0	0	0	0	0	0	1	0	1	1	1	0	0	1	10	35	32	95	0	1	0	0	6.08	0	0.43	0.15	300	75	1	11.2	77.6	129	9.8
7610704	32	18.3	22.6	2	0	2	1	2	0	0	0	0	0	0	0	0	0	0	0	0	0	1	1	0	0	0	0	0	0	0	36	32	91	0	0	0	0	5.33	0	0.22	0.03	300	50	0	6.8	71.9	123	3.1
7618552	23	16.7	22.2	2	0	5	1	2	1	0	0	0	0	0	0	0	0	0	0	0	0	0	0	0	0	0	0	0	0	0	36	33	96	0	1	0	0	11.5	0	0.32	0.18	300	75	0	10	72.1	120
7619134	35	26.8	30.5	2	0	3	1	2	0	0	0	0	0	0	0	0	0	0	0	0	0	1	0	0	0	0	0	0	0	0	36	31	97	0	0	0	0	1.58	0	0.15	0.1	150	30	1	6.9	72.4	119	4.7
7620176	24	15.6	17.6	1	0	3	0	1	0	0	0	0	0	0	0	0	0	0	0	0	0	1	0	0	1	1	1	29.4	4	2	33			1	1	0	0	11.33	0	1.47	0.1	200	50	0	11.6	76.5	123	34.7
7800330	34	21.3	27.1	2	0	2	1	2	0	0	0	0	0	0	0	0	0	0	0	0	0	0	0	0	0	0	0	0	0	0	36	30	95	0	0	0	0	3.37	0	0.48	0.07	200	55	0	14.7	80.6	109	2.7
7819135	38	19.3	23.1	2	0	2	1	1	0	0	0	0	1	0	1	0	0	0	0	0	0	0	0	0	0	0	0	0	0	0	36	31	94	0	0	0	0	4.78	0	0.87	0.03	200	55	1	9.8	86.2	113	15.4
7822397	32	26.9	31.3	2	0	4	1	2	0	0	0	0	0	0	0	0	0	0	0	0	0	1	0	0	0	0	0	0	4	1	36	33	100	0	0	0	0	3	0	0.42	0.05	250	45	0	9.1	74.6	113	2.2
7825174	24	25.5	29.4	2	0	2	0	1	0	0	0	0	1	0	0	0	0	0	0	0	0	1	0	0	0	0	0	0	0	0	35	31	100	0	0	0	0	8.33	0	0.37	0.13	200	50	0	11.3	76.7	122	9.5
7825197	30	23.6	29.6	2	1	2	0	1	0	0	0	1	0	0	0	0	0	0	0	0	0	1	1	0	0	0	0	0	0	0	35	35	99	9	9	9	9	4	0	0.77	0.07	200	35	0	9.8	71.4	109	5.4
7909541	34	22.4	28	1	0	1	0	1	0	0	0	0	1	0	0	0	0	0	0	1	0	0	0	0	1	1	0	0	0	0	31	25	101	0	0	0	0	7.85	0	0.58	0.07	100	50	0	16.9	87.9	117	7.9
7916295	27	NA	NA	1	0	3	0	1	0	0	0	0	0	0	0	0	0	0	0	0	0	0	0	2	1	1	1	3.7	6	3	30	23	76	0	0	0	0	4	0	0.27	0.07	200	50	0	6.5	58.1	91	0.7	0.04
7958224	31	17.1	20	2	1	1	0	1	0	0	0	0	0	0	0	0	0	0	0	0	0	1	0	0	1	1	1	6.5	4	1	35	29	80	0	0	0	0	6.5	0	2.62	0.1	100	45	1	7.7	72.1	118	3.1
7960363	29	21.2	25.3	2	0	2	1	2	0	0	0	0	0	0	0	0	0	0	0	0	0	1	0	0	0	1	0	0	1	10	34	31	95	0	0	0	0	3.45	0	0.02	0.12	150	60	0	9.9	78.3	115	0.9
7960981	27	15.1	23.7	2	0	1	0	1	0	0	0	0	0	0	0	0	0	0	0	0	0	0	0	0	0	0	0	0	0	0	35	33	95	0	0	0	0	8.53	0	0.1	0.07	100	50	0	12	75.8	125	5.8
7970386	30	24.3	28.5	2	0	2	0	1	0	0	0	0	1	0	0	0	0	0	0	0	0	1	0	0	0	0	0	0	0	0	36	31	98	0	0	0	0	3.25	0	0.63	0.12	200	50	1	9.8	73.8	131	6.4
8002203	32	20.6	24.5	1	0	3	1	2	0	0	0	0	1	0	0	0	1	0	0	0	0	0	0	1	1	1	1	1.4	4	1	32	29	96	0	0	0	1	0.33	0	0.13	0.32	500	155	0	8.9	68.6	134	4.2
8017755	28	16.8	20.7	2	0	2	1	2	0	0	0	0	0	0	0	0	0	0	0	0	0	0	0	0	0	0	0	0	0	0	35	33	87	0	0	0	0	3.5	0	0.07	0.05	250	125	0	9.8	87.6	127	5.3
8058434	30	23.9	27.5	2	0	4	0	1	0	0	0	0	1	0	0	0	0	0	0	0	0	0	0	0	0	0	0	0	0	0	35	33	101	0	0	0	0	3.5	0	0.92	0.25	100	60	0	10.4	79.9	132	1.4
8261197	37	21.5	27	2	0	2	1	2	0	0	0	0	0	0	0	0	0	0	0	0	0	0	0	0	0	0	0	0	0	0	36	39	101	0	1	0	0	6.23	0	0.53	0.1	150	50	0	9	80.2	126	6.6
8271204	37	21.5	23.1	2	0	1	0	1	0	0	0	0	0	0	0	0	0	0	0	0	0	1	0	0	0	0	0	0	4	2	35	33	92	0	0	0	0	2.83	0	1.33	0.08	250	50	1	8.7	78.9	122	0.4
8453759	31	16.8	22.7	2	1	1	0	1	0	0	0	0	0	0	0	0	0	2	0	0	0	0	0	0	1	1	1	4.8	0	0	34	35	99	0	1	0	0	24.5	1	2.03	0.13	300	50	1	8.4	68.7	118	2
8501437	30	25	30.5	2	0	5	1	2	2	0	0	0	0	0	0	0	0	0	0	0	0	0	0	0	0	0	0	0	0	0	36	35	106	0	0	0	0	0.9	0	0.07	0.13	100	30	0	9.8	57.1	142	3.5
8507755	25	19.1	22.7	2	0	4	1	2	1	0	0	0	0	0	0	0	0	0	1	1	0	0	0	0	0	1	0	0	0	0	36	31	92	2	0	0	0	6	0	0.32	0.07	100	40	1	15.1	77.9	120	4.2
8511077	28	17.5	22.9	2	0	1	0	1	0	0	0	0	0	0	0	0	0	0	0	0	0	0	0	0	0	0	0	0	0	0	36	32	94	0	0	0	0	0.17	0	0.8	0.05	250	60	0	12.4	79.2	127	1.8
8601007	29	27.9	31.6	2	0	2	1	2	0	0	0	0	0	0	0	0	0	0	0	0	0	1	0	0	0	0	0	0	1	1	36	33	105	0	1	0	0	5.92	0	0.1	0.15	100	45	0	12	82.9	119	1.9
8601766	36	19.3	22.8	2	0	3	1	2	0	0	0	0	0	0	0	0	0	0	0	0	0	1	0	0	0	1	0	0	1	3	36	34	86	0	0	0	0	3.5	0	0.35	0.07	150		0	6.8	65.1	117	1.2
8704264	28	20.2	24.2	2	0	1	0	1	0	0	0	0	0	0	0	0	0	0	0	0	0	1	0	0	0	1	0	0	5	1	35	33	98	0	0	0	0	13.83	1	0.15	0.05	100	50	0	8.2	74.9	134	2.2
8709204	41	24.1	27.1	2	0	5	1	2	0	0	0	0	0	0	0	0	0	0	0	0	1	0	0	0	0	0	0	0	4	1	36	33	100	0	0	0	0	3.5	0	0.15	0.08	100	65	0	13.4	84.7	125	59.9
8712224	30	25.4	30.4	2	0	2	1	2	0	0	0	0	0	0	0	0	0	0	0	0	2	1	0	0	0	0	0	0	4	1	36	31	105	0	0	0	0	3.83	0	0.32	0.18	100		0	9.8	74.9	126	4.3
8812722	28	23.4	27.3	2	0	1	0	1	0	0	0	0	0	0	0	0	0	0	0	0	0	1	0	0	0	0	0	0	4	1	36	34	93	0	0	0	0	4.47	0	1.68	0.03	100	630	0	9.6	63.9	109	2.1
10006178	33	21.6	24.8	2	0	3	1	2	0	0	0	0	1	0	0	0	0	0	0	0	0	1	0	0	0	0	0	0	0	0	36	33	96	0	0	0	0	1.95	0	0.08	0.05	150	45	0	7.9	70.4	119	3.7
10009762	35	22.5	25.4	2	0	1	0	1	0	0	0	0	0	0	0	0	0	0	0	0	0	1	0	0	0	0	0	0	4	5	35	29	94	0	1	0	0	6	0	0.65	0.03	150	65	0	11.4	76.8	121	4.7
11003792	28	20.2	23.4	1	0	2	1	1	0	0	0	0	0	0	1	0	0	0	0	0	0	0	0	1	1	1	0	0	0	0	33	27	93	0	0	0	0	1.08	0	0.5	0.08	150	40	0	13.6	75.8	108	17.4
11500611	36	20.2	25.7	2	0	2	1	2	1	0	0	0	0	0	0	0	0	0	0	0	0	1	0	0	0	0	0	0	0	0	36	36	100	0	0	0	0	0.92	0	0.03	0.17	100	50	0	6.4	69.5	121	1
11501500	36	21.6	27	2	0	3	1	2	0	0	0	0	1	0	0	0	0	0	0	0	0	1	0	0	0	0	0	0	0	0	36	34	106	0	0	0	0	3.75	0	0.07	0.1	150	36	0	12.4	71.6	136	4
11506717	29	18.4	20.6	1	0	3	1	1	0	0	0	0	0	0	1	0	0	0	0	0	0	1	0	1	1	1	0	0	4	4	28	29	65	0	0	0	0	0.33	0	0.1	0.12	150	60	0	19	87	115	10.9
11507246	31	18.9	23	2	0	2	0	1	0	1	0	0	0	0	0	0	0	0	1	0	0	1	0	0	1	0	0	0	0	0	34			0	0	0	0	1.62	0	0.8	0.08	150	32	1	9.1	65.8	123	3.4
13006098	33	23.1	27.1	2	0	1	0	1	0	0	0	0	1	0	0	0	0	0	0	0	0	1	0	0	0	1	0	0	0	0	34	29	95	0	0	0	0	0.83	0	0.27	0.1	100	50	0	11	69.1	136	5.7
13011742	35	20.3	24.8	2	0	2	1	2	0	0	0	0	0	0	0	0	0	0	0	0	0	1	0	0	0	0	0	0	0	0	36	32	94	0	0	0	0	2.02	0	0.42	0.1	200	40	0	8	76.2	122	1.9
13506298	29	16.2	21.7	2	0	2	1	2	0	0	0	0	0	0	0	0	0	0	1	0	0	0	0	0	0	0	0	0	0	0	36	32	92	0	0	0	0	2.33	0	0.32	0.1	100	50	0	9.7	73	119	3.8
13509569	28	22.7	26.7	2	0	2	0	1	0	0	0	0	1	0	0	0	0	0	0	1	0	0	0	0	0	0	0	0	0	0	36	32	98	0	0	0	0	5.73	0	0.42	0.05	300	50	0	14.1	75.1	126	6.7
14003352	34	20.2	27.5	2	0	4	1	2	0	0	0	0	0	0	0	0	0	0	0	0	0	1	0	0	0	0	0	0	1	1	34	35	101	0	0	0	0	7.92	0	0.48	0.1	200	40	0	6.2	76.5	102	1.7
14005606	34	19.5	25	2	0	3	1	2	1	0	0	0	0	0	0	0	0	0	0	1	0	0	0	0	0	0	0	0	0	0	36	35	102	0	0	0	0	4.33	0	0.1	0.08	300	75	0	12.8	81.7	125	7.1
14005825	31	18.7	21.9	1	0	3	0	1	0	0	0	0	1	0	0	0	0	0	1	1	0	0	0	0	1	1	1	4.6	6	1	28	23	85	0	0	0	0	2.83	0	0.4	0.05	250	35	1	8.4	73.6	99	14.1
14009446	29	23.2	29.4	2	0	3	0	1	0	0	0	0	0	0	0	0	0	0	0	0	0	1	0	0	0	0	0	0	4	3	36	34	102	0	1	0	0	20.5	1	0.6	0.3	200	60	0	12.5	71.3	129	20.7
14009878	31	26.4	27.2	1	0	5	1	2	0	0	0	0	1	0	0	0	0	0	0	0	0	1	0	0	1	1	1	1	6	1	28			0	0	0	1	6.67	0	0.03	0.22	350	70	0	13.2	93.2	103	2.6
14012249	37	24.1	30.1	2	0	1	0	1	0	0	0	0	1	0	0	0	0	0	0	0	0	0	0	0	0	0	0	0	0	0	36	35	105	0	1	0	0	10.75	0	1.62	0.05	300	85	1	10.8	67	124	4
14507020	40	NA	NA	2	0	3	1	2	0	0	0	0	0	0	0	0	0	0	0	0	0	1	0	0	0	1	0	0	0	0	34	28	96	0	0	0	0	2	0	0.27	0.05	200	60	0	7.3	81.1	112	5.1
14507304	36	21.5	25.4	2	0	2	1	2	0	0	0	0	0	0	0	0	0	0	0	0	0	1	0	0	0	1	0	0	0	0	36	24	94	0	0	0	0	4.63	0	0.08	0.17	200	40	0	13.6	87.2	121	3.7
14509999	24	19.2	22.8	2	0	2	0	1	0	0	0	0	0	0	0	0	0	0	0	1	0	0	0	0	0	0	0	0	0	0	36	32	90	0	0	0	0	8.43	0	0.15	0.07	200	75	0	6.1	59.5	128	2.6
14510891	29	19.9	23.7	1	0	4	0	1	0	0	0	0	0	0	0	0	0	0	0	1	0	0	0	0	1	1	0	0	0	0	32	31	93	0	0	0	0	2.5	0	0.67	0.37	200	45	0	9.7	77	103	9.2
15001436	31	20.4	24.4	2	0	2	1	2	0	0	0	0	0	0	0	0	0	0	0	0	0	1	0	0	0	0	0	0	4	1	36	31	88	0	0	0	0	3.02	0	0.03	0.07	100	60	0	8.6	74.4	109	1
15007282	29	23.4	29.7	2	0	1	0	1	0	0	0	0	0	0	0	0	0	0	0	0	0	1	0	0	0	0	0	0	4	2	34	33	97	0	1	0	0	15.17	1	2.1	0.07	300	50	0	11.8	78.6	109	4.5
15600366	30	42.7	45.8	2	0	3	1	2	0	0	0	0	0	0	0	0	0	0	0	0	0	0	0	1	1	1	0	0			36	30	97	0	0	0	0	1.55	0	0.05	0.07	200	40	0	8.3	56.3	110	0.8
15603247	34	26.4	28.8	1	1	2	1	2	0	0	0	0	1	1	0	0	0	0	0	0	0	0	1	1	1	1	0	0	4	2	29	24	101	0	0	0	1	7.5	0	0.13	0.37	250	40	0	10.7	82.2	119	13.2
15702224	28	20.8	26.4	2	0	1	0	1	0	0	0	0	1	0	0	0	0	0	0	0	0	1	0	0	0	0	0	0	6	1	35	31	93	0	0	0	0	1	0	0.12	0.13	250	50	0	6.4	73	122	1.8
15702360	32	21.1	23.7	2	0	1	0	1	0	0	0	0	0	0	0	0	0	0	0	1	0	1	0	0	1	1	1	2	4	5	35	31	89	0	0	0	0	5.25	0	0.2	0.07	300	65	0	10.8	83.1	106	0.9
15703661	29	21.9	25.6	2	0	1	0	1	0	0	0	0	0	0	0	0	0	0	0	0	0	1	0	1	0	0	0	0	4	1	36	35	95	0	1	0	0	4	0	1.5	0.03	200	50	0	10.7	74.8	107	11.5
15709570	29	47.9	51.3	2	0	1	0	1	0	0	0	0	0	0	0	0	0	0	0	0	0	1	0	0	0	0	0	0	4	1	36	38	101	0	1	0	0	7.75	0	0.65	0.1	200	45	1	8.6	72.6	118	2.6
15715154	30	22.4	26.9	2	0	2	1	2	0	0	0	0	0	0	0	0	0	0	0	0	0	1	0	0	0	1	0	0	0	0	36	28	95	0	0	0	0	5.42	0	0.05	0.25	150	40	0	6.8	74.7	120	4.7
15715497	43	25	31.2	2	0	4	1	2	0	0	0	0	0	0	0	0	0	0	0	0	0	1	0	1	1	1	0	0	6	1	34	27	105	2	1	0	0	6	0	0.65	0.28	250	90	1	12.1	75	115	4.8
15803452	26	16.3	19.2	1	0	2	1	2	0	0	0	0	0	0	0	0	0	0	0	0	1	0	0	0	1	1	0	0	1	1	29	26	92	0	0	0	0	2.23	0	0.02	0.05	100	95	0	20.9	88.2	113	43.3
15804912	34	27.3	32.4	2	0	2	0	1	0	0	0	0	0	0	0	0	0	0	0	0	0	1	0	0	0	1	0	0	4	6	36	31	104	0	1	0	0	18.42	1	0.13	0.03	150	45	0	10.5	83.5	110	4.9
15807421	32	21.5	25.4	2	0	1	0	1	0	0	0	0	0	0	0	0	0	0	0	0	0	0	0	0	0	0	0	0	0	0	36	34	94	0	1	0	0	2.55	0	0.57	0.18	100	45	0	7.5	72.6	96	1
15808345	30	18.8	21.3	2	0	8	1	2	1	0	0	0	1	0	0	0	0	0	0	0	0	0	0	0	1	1	0	0	0	0	36	32	100	0	0	0	0	1.5	0	0.07	0.22	100	60	0	10.9	78	133	1.6
15812002	30	21.2	26.2	1	0	1	0	1	0	0	0	0	0	0	0	0	0	0	0	0	0	1	0	0	1	1	1	3	4	3	33	31	95	0	0	0	0	2.42	0	0.32	0.07	200	60	1	9.7	74.7	118	5.8
15812005	33	20.6	25.1	2	0	2	0	1	0	0	0	0	0	0	0	0	0	0	0	0	0	1	0	0	0	0	0	0	1	1	36	33	100	0	0	0	0	4.97	0	0.22	0.05	200	50	0	8.8	59	108	0.6
15814742	29	19.1	22.3	1	0	2	0	1	0	0	0	0	0	0	0	0	0	0	0	0	0	1	0	1	1	1	1	5	6	3	32	30	88	0	0	0	0	2.58	0	0.12	0.05	100	45	0	16.5	81.9	94	19.8
15815599	36	24.6	28.7	2	0	4	1	2	0	0	0	0	1	0	0	0	0	0	0	0	0	1	0	0	0	0	0	0	4	2	36	37	106	0	0	0	0	2.92	0	0.15	0.1	400	65	0	6.3	72	118	0.9	0.04
15902988	31	26.2	28.3	1	0	2	1	1	0	0	0	0	0	0	0	0	0	0	0	1	0	0	0	0	0	0	1	1	0	0	32	30	98	0	0	0	0	4	0	0.1	0.07	150	50	0	13.1	75.7	126	12.3
15908020	30	20.3	25.6	1	0	2	0	1	0	0	0	0	0	0	0	0	0	0	0	0	1	1	1	2	1	1	0	0	4	4	33	30	97	0	0	0	1	4.83	0	0.05	0.08	250	70	1	28.3	87.6	113	53.8	0.06
15911096	36	23.8	30	2	0	2	0	1	0	0	0	0	0	0	0	0	0	0	0	0	0	1	1	0	0	0	0	0	0	0	34	30	105	0	0	0	0	1.58	0	0.57	0.03	100	40	0	12.2	87.9	152	7.8
15913947	32	18	22.5	2	0	7	1	1	0	0	0	0	0	0	1	0	0	0	0	0	0	1	0	0	0	0	0	0	5	1	35	32	94	0	0	0	0	1.33	0	1.42	0.22	200	55	1	9.7	72.9	110	3
15915078	29	29.3	32.4	1	1	1	0	1	0	0	0	0	1	0	0	0	0	0	0	0	1	0	0	1	1	1	0	0	1	2	28			2	0	0	0	1.78	0	0.03	0.13	100	50	0	15.7	82	131	37.5
15915851	31	20.2	24.5	2	0	2	0	1	0	0	0	0	0	0	0	0	0	0	0	0	0	1	0	0	0	0	0	0	0	0	36	31	97	0	1	1	1	5.33	0	2.55	0.28	400	50	1	11.6	78.6	134	2.5
16002153	36	18.5	20.7	1	0	3	1	1	0	0	0	0	0	0	1	0	0	0	0	1	0	0	0	1	0	1	1	7	1	4	30	25	86	0	0	0	0	5	0	0.07	0.07	200	50	1	12.5	68.5	114	17.9
16003661	32	NA	NA	2	0	1	0	1	0	0	0	0	1	0	0	0	0	0	0	0	0	1	0	0	0	0	0	0	4	1	35	32	101	0	0	0	0	9	0	0.48	0.1	250	60	0	11.4	59.3	110	4.3
16010841	31	20.3	27	2	0	3	0	1	0	0	0	0	1	0	0	0	0	0	0	0	0	1	0	0	0	0	0	0	4	1	36	34	100	0	1	0	0	4.83	0	2.35	0.07	250	50	1	10.9	75	134	3.5
16012731	39	18.9	23.9	2	0	1	0	1	0	0	0	0	1	0	0	0	0	0	0	0	0	0	0	0	1	1	1	4	6	2	34	30	92	0	0	0	0	8.17	0	0.33	0.15	200	50	0	12.3	86.8	108	2.4
16016005	24	23	30.1	2	0	1	0	1	0	0	0	0	1	0	0	0	0	0	0	0	1	0	0	0	0	1	0	0	4	1	35	98	32	0	0	0	0	10.62	0	0.13	0.13	350	50	0	21.6	84.4	109	19.2
16017618	31	23.2	29.2	2	0	1	0	1	0	0	0	0	0	0	0	0	0	0	0	0	0	1	0	0	0	0	0	0	0	0	36	30	100	2	0	0	0	2.5	0	0.73	0.1	150	40	0	6.7	79.1	133	0.5
16107334	27	19.8	24.5	1	0	2	0	1	0	0	0	0	0	0	0	0	0	0	0	1	0	0	0	0	1	1	1	2	0	0	32	29	95	0	0	0	0	4.67	0	0.33	0.03	150	80	1	10.3	81.3	115	15.1
16108891	30	20.2	24.8	1	0	1	0	1	0	0	0	0	0	0	0	0	0	0	0	0	0	1	0	1	1	1	0	0	4	3	32	29	92	0	0	0	0	1.25	0	0.27	0.07	200	55	1	5.6	61.8	112	2.2
16114641	26	25.1	28.7	2	0	4	0	1	0	0	0	0	0	0	0	0	0	0	0	0	0	0	0	0	0	0	0	0	0	0	35	31	11	0	0	0	0	5.02	0	0.93	0.05	150	55	0	6.1	84.8	116	27.2
16206595	31	20.1	24.8	2	0	2	1	2	0	0	0	0	0	0	0	0	0	0	0	0	0	0	0	1	0	0	0	0	0	0	36	35	96	0	0	0	0	1.65	0	0.3	0.1	200	55	0	9.5	72	125	2.8
16210151	35	19.1	26.2	2	0	2	1	2	1	0	0	0	0	0	0	0	0	0	0	0	0	0	0	0	0	0	0	0	0	0	35	34	94	0	0	0	0	7.5	0	0.03	0.2	250	47	0	11.5	85.9	115	2.5
16304674	28	21.4	23.2	2	0	3	0	1	0	0	0	0	1	0	0	0	0	0	0	0	0	1	0	0	0	0	0	0	4	1	36	33	96	0	1	0	0	14.17	1	0.87	0.07	300	134	1	7.2	71.9	121	1
16313447	25	22.6	28.8	2	0	4	0	1	0	0	0	0	0	1	0	0	0	0	0	0	0	1	0	0	0	0	0	0	0	0	36	30	97	0	0	0	0	1.8	0	0.18	0.22	200	50	1	10.2	77.3	120	5.5
16314001	29	26	30	1	1	1	0	1	0	0	0	0	0	0	0	0	0	1		0	0	1	0	1	1	1			4	7	28			0	0	0	0	8.57	0	0.05	0.13	100	60	0	14.4	79.2	124	5.5
16315518	30	19	23.9	2	0	3	0	1	0	0	0	0	0	0	0	0	0	0	0	0	0	1	1	0	0	0	0	0	4	1	35	34	92	0	0	0	0	4.83	0	0.28	0.05	100	55	1	8.4	78.7	108	0.8
16315811	30	20.4	26	2	0	1	0	1	0	0	0	0	0	0	0	0	0	0	0	0	0	1	0	1	0	0	0	0	0	0	36	34	90	0	0	0	0	3.42	0	0.27	0.05	200	60	0	10.5	76.5	106	2.7
16400325	30	26.3	30.8	2	0	1	0	1	0	0	0	0	1	0	0	0	0	0	0	0	0	1	0	0	0	0	0	0	6	1	34	31	14	0	1	0	0	14	1	1.43	0.05	200	35	1	19.8	83.9	134	11.1
16700527	41	22.5	25.5	2	1	6	1	2	0	0	0	0	0	0	0	0	0	0	0	0	0	0	0	0	0	0	0	0	4	1	36	33	96	0	0	0	0	2.5	0	0.1	0.15	200	60	0	5.3	63.4	110	2.9
21000052	36	18.6	22.6	2	0	5	1	2	0	0	0	0	1	0	0	0	0	0	0	0	0	0	0	1	1	1	1	0.1	0	0	34	32	100	0	0	0	2	0.67	0	0.58	0.22	300	165	0	9.1	82.6	99	5.3
22000001	31	20.2	23.7	2	0	2	0	1	0	0	0	0	0	0	0	0	0	0	0	0	0	1	0	0	0	1	0	0	4	2	35	31	93	0	1	0	0	6.12	0	1.03	0.15	250	50	0	8.7	70.6	126	3.8
1297119	36	21.1	24.8	2	0	3	1	2	0	0	0	0	0	0	0	0	0	0	0	0	0	1	0	0	0	0	0	0	4	1	35	31	98	0	0	0	0	2.08	0	0.35	0.08	400	50	0	7.2	65.9	111	3.8
1318230	31	21.2	25.4	2	0	1	0	1	0	0	0	0	0	0	0	0	0	0	0	0	0	1	0	1	0	1	0	0	4	2	34	34	96	0	1	0	0	4.92	0	0.1	0.07	350	40	0	10.4	68.8	107	1.8
1330281	38	19.9	23.8	1	0	3	2	2	0	0	0	0	1	0	0	0	0	0	0	1	0	0	0	1	1	1	1	1	0	0	32	26	99	0	0	0	0	2	0	0.27	0.08	100	40	0	6.9	79.4	111	3.8
1342453	32	23.5	29.4	2	0	3	0	1	0	0	0	0	0	0	0	0	0	0	0	0	0	1	0	0	0	0	0	0	1	1	36	34	103	0	1	0	0	9.17	0	2.35	0.18	350	40	1	8.3	3.94	126
1361674	30	NA	NA	2	0	1	0	1	0	0	0	0	0	0	0	0	0	0	0	0	0	1	0	0	0	0	0	0	0	0	36	31	95	0	0	0	0	2.83	0	0.5	0.03	200	90	0	8	75.9	115	1.6
1403922	29	23.6	28	2	0	2	0	1	0	0	0	0	0	0	0	0	0	0	0	0	0	1	0	1	1	1	0	0	6	2	34	29	93	0	1	0	0	13.08	1	1.87	0.05	200	50	1	9.6	79.2	114	14.3
1439232	33	19.9	23.5	2	0	2	1	2	1	0	0	0	1	0	0	0	0	0	0	0	0	0	0	0	0	0	0	0	0	0	36	31	91	0	1	0	0	3.67	0	0.08	0.08	200	75	0	12.3	84.3	122	1.5
1451100	30	21.7	27	2	0	2	0	1	0	0	0	0	0	0	0	0	0	1	0	0	0	0	0	0	0	0	0	0	0	0	36	31	98	0	1	0	0	19	1	0.58	0.15	150	42	1	6.1	68.4	114	2.7
1454972	23	21.3	25.5	2	0	1	0	1	0	0	0	0	0	0	0	0	0	0	0	0	0	1	0	0	0	0	0	0	0	0	35	34	98	0	0	0	3	0.83	0	0.58	0.05	300	50	1	12.6	66.3	113	5.9
1467560	28	17	21.9	2	0	3	0	1	0	0	0	0	1	0	0	0	0	0	0	0	0	1	0	0	1	1	1	13.3	0	0	36	33	84	0	0	0	0	1.42	0	1.77	0.07	100	55	0	9.9	76.1	125	1
1469981	32	17.6	NA	2	0	1	0	1	0	0	0	0	0	0	0	0	0	0	0	0	0	1	0	1	1	1	0	0	0	0	35	31	83	0	0	0	0	5.77	0	0.18	0.08	100	40	1	6.3	60.9	109	4.7
1479405	31	26.2	26.2	2	0	2	0	1	0	0	0	0	0	0	0	0	0	0	0	0	0	1	1	1	1	1	1	3	6	1	34	31	97	0	0	0	2	2.17	0	0.23	0.5	300	55	0	10.1	84.3	93	4.2
1499241	34	25.3	30.4	2	0	2	1	2	0	0	0	0	1	0	0	0	0	0	0	0	0	1	0	0	0	0	0	0	0	0	36	35	106	0	0	0	0	2.92	0	0.05	0.07	150	50	0	6.5	62.5	130	2.8
1503057	24	20.5	24.7	1	0	1	0	1	0	0	0	0	0	0	0	0	0	0	1	0	1	0	0	1	1	1	0	0	1	1	33	28	80	0	0	0	3	3.83	0	0.05	0.12	300	36	0	25.3	84.7	102	76.4
1509968	29	16.5	20.2	2	0	2	1	2	0	0	0	0	0	0	0	0	0	0	0	0	0	0	0	0	0	0	0	0	0	0	36	30	95	0	0	0	0	2.33	0	0.08	0.17	200	55	1	9.5	83.4	111	2.1
1522824	25	20.4	25.8	1	0	2	0	1	0	0	0	0	0	0	0	0	0	0	0	0	0	1	0	0	1	1	0	0	6	2	33			0	0	0	0	2.42	0	0.87	0.05	200	55	1	10.7	90.1	112	3.1	0.04
1535340	41	22.6	27.1	2	0	3	1	2	0	0	0	0	1	0	0	0	0	0	0	0	0	1	0	0	0	0	0	0	4	1	36	34	14	0	1	0	0	3.67	0	0.15	0.18	200	55	0	6.7	70.4	134	0.9
1542639	32	25	25.8	2	1	2	0	1	0	0	0	0	1	0	0	0	0	0	0	0	0	0	0	0	0	0	0	0	0	0	35	27	97	0	0	0	0	5.5	0	0.37	0.1	200	50	0	11.7	75.8	111	17.3
1554153	37	22.6	28.6	2	0	2	1	2	1	0	0	0	0	0	0	0	0	0	0	0	0	1	0	0	0	0	0	0	0	0	36	34	98	0	1	0	0	4.5	0	1.82	0.08	100	55	0	7.9	75.7	110	2.3
1561937	29	19.9	24.3	2	0	1	0	1	0	0	0	0	0	0	0	0	0	0	0	0	0	1	0	0	0	0	0	0	4	2	35	31	95	0	1	0	0	10.25	0	0.43	0.07	100		1	8	69.7	117	3.9
1562473	24	16	21.1	2	0	1	0	1	0	0	0	0	0	0	0	0	0	0	0	0	0	0	0	0	0	0	0	0	4	1	34	31	86	0	0	0	0	3	0	0.17	0.15	100	40	1	8.5	64.5	112	0.7
1563680	28	18.8	25.6	2	0	2	0	1	0	0	0	0	0	0	0	0	0	0	0	0	0	1	0	0	0	0	0	0	0	0	36	33	95	0	1	0	0	7	0	1.32	0.1	150	86	1	14	80.1	120	3
1564505	32	20.3	24.2	2	1	2	0	1	0	0	0	0	0	0	0	0	0	0	0	0	0	1	0	0	1	1	0	0	1	3	36	32	93	0	0	0	0	3.67	0	0.55	0.07	100	50	1	6.8	68.9	118	4.5
1567994	31	17.9	22.1	1	0	5	3	2	1	0	0	0	0	0	0	0	0	2	0	0	0	0	0	0	1	1	0	0	0	0	29	30	87	0	0	0	0	8.23	0	0.02	0.1	100	50	0	6.2	66.4	99	1.7
1577189	29	22	28	2	0	1	0	1	0	0	0	0	0	0	0	0	0	0	0	0	0	1	0	0	1	1	0	0	0	0	36	36	100	0	0	0	0	3.28	0	0.95	0.15	400	55	0	11.5	74.3	104	2.9
1577442	37	21.8	28.3	2	0	3	1	2	0	0	0	0	0	0	0	0	0	0	0	0	0	0	0	0	0	0	0	0	0	0	36	35	102	0	1	0	0	3.83	0	1.5	0.08	350	55	0	5.4	56.3	128	1.7
1577719	27	20.2	23	2	0	2	0	1	0	0	0	0	0	0	0	0	0	0	0	0	0	1	0	0	0	0	0	0	0	0	35	32	89	0	0	0	0	7.67	0	1.02	0.03	100	60	1	9	72.5	124	1.9
1585507	26	18.1	23.1	2	0	2	0	1	0	0	0	0	0	0	0	0	0	0	0	1	0	0	0	0	1	1	1	8.8	0	0	36	32	96	0	0	0	0	3.42	0	0.28	0.13	100	70	0	13.9	87	127	4.2
1596606	21	21.8	26.2	1	0	2	1	2	0	0	0	0	0	0	0	0	0	0	0	0	0	0	0	0	0	1	0	0	0	0	36	26	84	0	0	0	0	2.5	0	0.22	0.12	200	50	0	11.3	75.5	91	1.4
1598977	27	19.6	23.7	2	0	2	0	1	0	0	0	0	0	0	0	0	0	0	0	0	0	1	0	0	0	0	0	0	0	0	36	31	90	0	0	0	0	6	0	0.93	0.05	300	115	0	10.2	78.1	111	3
1698491	31	19.2	22.4	2	0	3	1	2	0	0	0	0	1	0	0	0	0	0	0	0	0	0	0	0	0	1	0	0	0	0	35	32	93	0	0	0	0	7.17	0	0.58	0.08	100	335	0	10.4	72.6	126	3.5
1714905	25	20	25.4	2	0	1	0	1	0	0	0	0	0	0	0	0	0	0	0	0	0	0	0	0	0	0	0	0	0	0	36	35	92	0	0	0	0	0.42	0	0.15	0.27	250	45	0	10	81.2	124	4.9
1718114	30	17.2	21.2	1	0	1	0	1	0	0	0	0	0	0	0	0	0	0	0	0	0	0	0	0	1	1	1	5.4	4	7	28	26	86	0	0	0	0	2.92	0	0.08	0.12	250	45	0	10.9	81.5	95	1.5
1725951	27	20.8	26.1	2	0	1	0	1	0	0	0	0	0	0	0	0	0	0	0	0	0	1	0	0	0	0	0	0	0	0	36	33	96	0	0	0	0	7	0	0.32	0.18	400	55	1	7.5	71.2	117	9.5
1729982	29	21.4	24.6	2	0	1	0	1	0	0	0	0	0	0	0	0	0	0	0	0	0	1	0	0	0	0	0	0	0	0	35	31	90	0	0	0	0	1.47	0	1.07	0.27	150	65	0	13.1	62	129	1.2
1731272	27	19.9	24.5	2	0	1	0	1	0	0	0	0	0	0	0	0	0	0	0	0	0	1	0	0	0	0	0	0	4	1	36	31	96	0	1	0	0	5.33	0	0.68	0.07	150	40	1	9.5	77.8	135	8.2
1734107	32	18.7	20.2	2	0	1	0	1	0	0	0	0	1	0	0	0	0	0	0	0	0	0	0	0	0	0	0	0	0	0	36	31	87	0	0	0	3	5.58	0	0.53	0.3	300	50	1	8.6	67.8	122
1735008	29	23.4	26.6	2	0	1	0	1	0	0	0	0	1	0	0	0	0	0	0	0	0	1	0	0	0	0	0	0	4	2	36	33	95	0	0	0	0	0.83	0	0.4	0.1	150	40	1	5.8	68.9	121	3.1
1736986	38	18.7	22.4	1	0	3	2	2	0	0	0	0	0	0	0	0	0	0	0	0	0	0	0	0	1	1	0	0	4	6	33	29	92	0	0	0	0	0.5	0	0.03	0.05	150	70	0	12.6	77.6	90	6.2
1760579	28	17	21.4	2	0	1	0	1	0	0	0	0	0	0	0	0	0	0	0	0	0	0	0	0	0	0	0	0	1	15	36	31	84	0	0	0	1	1.67	0	0.52	0.07	400	35	1	6.5	56.9	120	3.1
1767021	36	43.4	47.7	2	0	2	1	2	0	0	0	0	0	0	0	0	0	0	0	0	0	1	0	0	0	0	0	0	0	0	36	32	98	0	1	0	0	4.32	0	0.55	0.13	100	50	0	8.8	79.5	110	2.7
1770334	38	22.2	24.9	2	0	2	0	1	0	0	0	0	0	0	0	0	0	0	0	0	0	0	0	0	0	0	0	0	0	0	35	34	73	0	0	0	0	2.08	0	0.68	0.08	150	40	0	13.5	76.8	116	14.1
1772412	43	19.1	25	2	0	6	1	2	0	0	0	0	0	0	0	0	0	0	0	0	0	1	0	1	1	1	0	0	0	0	35	32	95	0	0	0	0	4	0	0.1	0.03	150	45	0	8.2	56.1	127	3.1
1776298	35	28	34.7	2	0	3	1	2	0	0	0	0	0	0	0	0	0	0	0	0	0	1	0	0	0	0	0	0	0	0	36	34	102	0	0	0	0	2.57	0	0.18	0.07	200	100	0	9.5	74.2	124	4
1777534	29	20.6	23.1	2	0	1	0	1	0	0	0	0	0	0	0	0	0	0	0	0	0	1	0	0	9	9	9	9	9	9	36	32	97	0	0	0	0	5.72	0	0.8	0.08	300	40	1	7.1	70.3	129	3.7
1779501	30	16.2	24.3	2	0	1	0	1	0	0	0	0	0	0	0	0	0	0	0	0	0	1	0	0	0	0	0	0	1	1	36	28	96	0	1	0	0	10.5	0	0.15	0.05	150	40	1	8.3	68.6	99	4.7	0.04
1782329	29	20.3	25.8	2	0	1	0	1	0	0	0	0	1	0	0	0	0	0	0	1	0	0	0	0	1	1	1	3.3	0	0	34	31	101	0	0	0	0	4.33	0	0.13	0.07	400	51	0	10.7	71.7	107	9.7
1783688	24	20	23.7	2	0	1	0	1	0	0	0	0	0	0	0	0	0	0	1	0	0	0	0	0	0	0	0	0	0	0	34	31	91	0	0	0	1	4.63	0	0.33	0.2	250	70	1				3.1
1784269	27	24.2	29.7	2	0	1	0	1	0	0	0	0	0	0	0	0	0	0	0	0	0	1	0	1	0	1	0	0	1	2	35	30	92	2	0	0	0	1.78	0	0.72	0.18	150	55	0	15.5	91.6	122	4.6	0.04
1784316	28	24.6	30.1	1	0	3	1	2	0	0	0	0	0	0	0	0	0	0	0	0	0	0	0	0	1	1	0	0	0	0	33	31	106	0	0	0	0	9.5	0	0.27	0.1	200	55	0	8.6	76.8	125	7.9
1785640	29	24.1	25.8	2	0	1	0	1	0	0	0	0	0	0	0	0	0	0	0	0	0	1	0	0	0	0	0	0	0	0	36	33	91	0	1	0	0	4	0	0.82	0.27	200	55	1	7.9	73	120	1.7
1787305	30	22.9	26.5	2	0	1	0	1	0	0	0	0	0	0	0	0	0	0	0	0	0	1	0	0	0	0	0	0	6	1	36	33	104	0	1	0	0	3.5	0	1.43	0.03	100	45	0	7.9	76.3	111	0.9
1787730	30	19.7	24.7	2	0	1	0	1	0	0	0	0	0	0	0	0	0	0	0	0	0	0	0	0	0	0	0	0	0	0	36	32	93	0	1	0	0	15.08	1	0.53	0.07	200	55	1	9.9	66.5	117	7.7
1790559	28	15.8	22.4	2	0	1	0	1	0	0	0	0	0	0	0	0	0	0	0	0	0	1	0	0	0	0	0	0	4	1	36	34	89	0	0	1	0	20	1	2.53	0.05	150	55	1	10.5	74.3	108	4.1
1796641	30	22.4	25.2	1	0	1	0	1	0	0	0	0	0	0	0	0	0	0	0	1	0	0	0	0	1	1	1	2	4	2	30	28	82	0	0	0	0	17.33	1	0.12	0.08	100	45	0	21.2	89.3	112	544
1797731	25	16	20.7	2	0	3	0	1	0	0	0	0	0	0	0	0	0	0	0	1	1	0	0	1	1	1	1	2.4	4	2	34	29	85	0	1	0	0	14.92	1	0.2	0.05	350	50	1	14.4	88.9	110	13.9	0.05
2307812	32	18.8	23.3	2	0	2	1	2	0	0	0	0	0	0	0	0	0	0	0	0	0	1	0	0	1	1	1	1	0	0	36	33	98	0	0	0	0	1.5	0	0.27	0.07	200	45	0	9.9	72.1	119	3.1
2316976	24	18.6	22	2	0	1	0	1	0	0	0	0	0	0	0	0	0	0	0	0	0	1	0	1	0	1	1	1	0	0	33	28	90	0	0	0	0	5.55	0	0.13	0.08	150	36	0	12.8	77.2	113	6.9
2318777	28	18.4	24.2	2	0	1	0	1	0	0	0	0	0	0	0	0	0	0	0	0	0	1	0	0	0	0	0	0	0	0	36	33	95	0	0	0	0	6.07	0	0.18	0.13	200	60	0	13.1	78	130	3.4
2322663	31	22.3	27.2	2	0	1	0	1	0	0	0	0	0	0	0	0	0	0	0	0	1	1	0	0	0	0	0	0	1	1	35	32	98	0	0	0	3	4.22	0	1.4	0.18	400	65	0	12.6	79.1	99	6.2
2324460	31	19.7	23.6	2	0	2	0	1	0	0	0	0	0	0	0	0	0	0	0	0	0	1	0	0	0	0	0	0	0	0	36	32	95	0	0	0	0	3.42	0	0.93	0.07	150	45	1	6.4	71.7	99	3.7
2327572	27	18.3	23.7	2	0	1	0	1	0	0	0	0	0	0	0	0	0	0	0	0	0	0	0	0	0	0	0	0	0	0	35	32	91	0	0	0	0	5.63	0	0.08	0.07	100	55	0	9.2	81.8	108	4.9
2329448	27	21.2	27.8	2	0	1	0	1	0	0	0	0	0	0	0	0	0	0	0	0	0	1	0	1	0	0	0	0	1	2	36	32	95	0	1	0	0	14.25	1	1.53	0.05	300	60	0	10.1	82.4	109	4.5
2332071	36	17.8	23.2	2	0	2	1	2	0	0	0	0	0	0	0	0	0	0	0	0	0	1	0	0	0	0	0	0	0	0	36	29	93	0	0	0	0	3.32	0	0.2	0.13	150	55	0	7.3	76.3	127	1.4
2336072	28	NA	NA	1	0	1	0	1	0	0	0	0	0	1	0	0	0	0	0	1	0	0	0	0	0	1	1	1	6	1	30	30	92	0	0	0	0	2.42	0	0.12	0.03	150	60	1	23.2	95	96	18.5	0.04
2336158	26	18.1	22.1	2	0	1	0	1	0	0	0	0	0	0	0	0	0	0	0	0	0	1	0	0	0	1	0	0	4	1	34	32	91	0	0	0	0	5	0	0.25	0.08	100	65	0	10.7	80.8	107	2
2340713	23	21.7	24.8	2	0	1	0	1	0	0	0	0	0	0	0	0	0	0	0	0	0	1	0	0	0	0	0	0	0	0	36	33	92	0	0	0	0	2.68	0	0.97	0.05	250	50	1	6.3	82.9	119	13.8
2345648	29	23.1	29	2	0	5	0	1	0	0	0	0	1	0	0	0	0	0	0	1	0	0	0	0	0	0	0	0	0	0	35	32	103	0	1	0	0	8.5	0	0.48	0.1	150	55	0	8.6	78	118	2.6
2345920	34	21.4	29.6	2	0	1	0	1	0	0	0	0	1	0	0	0	0	0	0	0	0	1	1	0	0	1	0	0	4	8	36	32	102	0	0	0	1	5.83	0	0.73	0.18	400	50	1	11.3	71.2	120	1.7
2349440	38	24.1	28	1	0	4	1	1	0	0	0	0	0	0	1	0	0	0	0	0	0	1	0	0	1	1	1	1	6	2	28	25	95	0	0	0	1	7.17	0	0.15	0.15	350	85	1	11.3	90.1	109	1.6
2349485	29	17.5	21.4	2	0	1	0	1	0	0	0	0	0	0	0	0	0	0	0	0	0	1	0	0	0	0	0	0	4	1	36	30	90	0	0	0	0	4.5	0	0.72	0.08	80	45	0	10.1	73.6	119	0.8
2350437	30	19.8	24.1	2	0	1	0	1	0	0	0	0	0	0	0	0	0	0	0	0	0	0	0	1	0	0	0	0	0	0	36	32	93	0	0	0	0	2.5	0	0.07	0.03	200	45	0	15.4	79	140	31.9
2350819	30	25.5	31.5	2	0	1	0	1	0	0	0	0	0	0	0	0	0	0	0	0	0	0	0	0	0	0	0	0	0	0	36	33	103	0	1	0	0	8	0	1.12	0.08	400	40	0	10.1	68.6	118	2.6
2356334	29	16.2	20.6	2	0	1	0	1	0	0	0	0	0	0	0	0	0	0	0	0	0	1	0	0	0	0	0	0	4	1	36	30	90	0	0	0	0	2.5	0	0.72	0.12	400	10	1	11.3	77.6	103	3
2357456	22	16.4	20.3	2	0	1	0	1	0	0	0	0	0	0	0	0	0	0	0	0	0	0	0	1	0	1	0	0	0	0	34	32	85	0	1	0	0	3.03	0	0.43	0.07	200	60	0	8.5	67.8	114
2357640	28	21.5	26.4	2	0	1	0	1	0	0	0	0	0	0	0	0	0	0	0	0	0	1	1	0	0	0	0	0	0	0	36	31	92	0	0	0	0	2.67	0	0.28	0.07	100	40	0	8.8	68.6	114	1.2
2358114	26	18.4	26.3	2	0	1	0	1	0	0	0	0	0	0	0	0	0	0	0	0	0	1	0	1	1	1	0	0	4	1	36	33	99	0	0	0	0	5	0	1.47	0.08	150	50	0	13.7	81.2	122	0.8
2360440	29	20	24.8	1	0	1	0	1	0	0	0	0	0	0	0	0	0	0	0	0	0	0	0	1	1	1	1	2	0	0	33	29	94	0	0	0	0	2.17	0	0.12	0.07	100	12	0	14.1	76.5	104	4.9
2363413	31	19.4	22.7	1	0	1	0	1	0	0	0	0	0	0	0	0	0	0	0	0	0	1	0	1	1	1	0	0	4	3	29	28	95	0	0	0	0	2.33	0	0.13	0.05	100	65	1	18.7	88.5	98	23.4
2363415	20	23.1	26.7	1	0	2	0	1	0	0	0	0	0	0	0	0	0	0	0	0	0	1	0	1	1	1	0	0	4	13	32			0	1	0	0	9	0	0.35	0.23	200	90	0	9.3	76.5	109	40
2364012	38	23.1	28.9	1	0	3	1	2	0	0	0	0	0	0	0	0	0	0	0	0	0	1	0	1	1	1	0	0	4	6	29	26	92	0	1	0	1	4.92	0	0.13	0.08	300	55	0	7.9	72.6	120	5.4
2364304	26	20.8	24.9	2	0	3	2	2	0	0	0	0	0	0	0	0	0	0	0	0	0	1	0	0	0	0	0	0	6	1	36	34	98	0	0	0	0	3.22	0	0.05	0.07	200	60	0	7.2	70.5	116	3.9
2365393	35	19.2	26.4	2	0	1	0	1	0	0	0	0	0	0	0	0	0	0	0	0	0	1	0	0	0	1	0	0	0	0	35	34	102	0	1	0	0	3.33	0	0.67	0.17	100	45	1	10.2	66.3	127	5.5
2366979	20	19.1	22.3	2	0	2	0	1	0	0	0	0	0	0	0	0	0	0	0	0	0	1	0	0	0	0	0	0	4	2	35	31	93	0	1	0	0	4.17	0	0.55	0.08	150	45	0	10.1	72.7	102	4.2
2368563	28	18.9	25.2	2	0	1	0	1	0	0	0	0	0	0	0	0	0	0	0	0	0	0	0	0	0	0	0	0	0	0	35	29	99	0	0	0	0	6.67	0	0.85	0.08	100	59	0	10.3	73.4	122	0.7
2368733	26	19.3	26.2	2	0	3	0	1	0	0	0	0	0	0	0	0	0	0	0	0	0	1	0	0	0	0	0	0	0	0	35	28	95	0	1	0	0	3.83	0	1.93	0.15	350	130	0	7.9	75.3	121	2
2370461	32	14.6	18.2	2	0	1	0	1	0	0	0	0	0	0	0	0	0	0	0	0	0	1	0	0	0	0	0	0	4	1	36	33	100	0	1	0	0	6.42	0	1.68	0.15	150		1	5.6	58.7	111	2.6
2370526	30	21.8	23.7	1	0	2	0	1	0	0	0	0	0	0	0	0	0	0	0	0	0	1	0	0	1	1	1	2	4	6	30	23	95	0	0	0	1	3.17	0	0.42	0.08	400	55	1	14.3	86.9	123	4.7
2373223	29	25.6	29.4	2	0	1	0	1	0	0	0	0	0	0	0	0	0	0	0	0	0	1	0	0	0	0	0	0	6	1	36	33	106	0	0	0	0	10.33	0	0.58	0.15	300	65	1	9.4	80	116	20.4
2373329	29	15.4	19.6	2	0	1	0	1	0	0	0	0	0	0	0	0	0	0	0	0	0	1	0	0	0	0	0	0	4	2	35	29	80	0	1	0	0	6	0	0.55	0.12	350	20	1	7.2	76.8	104	1.3
2375293	15	23.9	30.3	2	0	1	0	1	0	0	0	0	0	0	0	0	0	0	0	0	0	0	0	0	0	0	0	0	1	2	35	31	101	0	0	0	0	10	0	0.55	0.15	400	85	0	6.7	78.6	105	43	0.04
2378950	20	18.3	23.7	2	0	1	0	1	0	0	0	0	0	0	0	0	0	0	1	0	0	0	0	0	1	1	1	5.4	0	0	35	30	93	0	1	0	0	18.63	1	0.12	0.08	100	66	0	14.7	87.1	108	7.1
2379340	17	NA	27.3	2	0	1	0	1	0	0	0	0	0	1	0	0	0	0	0	0	0	1	0	0	1	1	0	0	4	1	35	32	97	0	0	0	0	17.67	1	0.33	0.08	350	105	0	15.9	92.2	78	4.6
2381829	30	19.2	24.2	2	0	1	0	1	0	0	0	0	0	0	0	0	0	0	0	0	0	0	0	0	0	0	0	0	4	1	36	33	94	0	1	0	0	6.6	0	0.92	0.13	250	50	0	9.5	77.2	123	1.2
2386114	24	19.8	23.6	2	0	1	0	1	0	0	0	0	0	0	0	0	0	0	0	0	1	0	0	0	0	0	0	0	4	1	36	31	90	0	1	0	0	14.33	1	1.05	0.12	100	50	1	18	89.8	127	10.6
2386704	27	16.9	20.7	2	0	1	0	1	0	0	0	0	0	0	0	0	0	0	0	0	0	1	0	0	0	0	0	0	6	1	35	32	85	2	0	0	0	3.83	0	0.32	0.08	100	50	0	11.6	80	123	4
2388620	30	17.9	20.6	1	0	1	0	1	0	0	0	0	0	0	0	0	0	0	0	0	0	1	0	1	1	1	0	0	6	2	33	27	85	0	0	0	0	7.25	0	0.57	0.08	100	45	0	15.5	88.7	112	24.8
2389057	34	NA	22	2	0	4	1	2	1	0	0	0	0	0	0	0	0	0	0	0	0	1	0	1	0	1	0	0	4	4	35	30	89	0	0	0	0	3.17	0	0.33	0.08	200	40	0	11.7	82.4	101	8.9
2390455	26	19.5	23.5	2	0	1	0	1	0	0	0	0	0	0	0	0	0	0	0	0	0	1	0	0	0	0	0	0	0	0	36	31	89	0	1	0	0	7.43	0	2.65	0.1	100	50	0	9.8	68	97	3.1
2393196	30	20.1	24	1	0	1	0	1	0	0	0	0	1	0	0	0	0	0	0	1	0	0	0	0	1	1	1	4.5	0	0	29	28	89	0	0	0	0	3.67	0	0.08	0.08	250	45	1	10.8	87.5	99	9.8
2394196	32	15	20.1	1	0	1	0	1	0	0	0	0	0	0	0	0	0	0	0	0	0	0	0	0	0	0	0	0	6	1	31	30	85	0	0	0	1	4.25	0	0.05	0.12	200	55	0	13.7	82.3	98	17.1	0.06
2396458	30	19	22.9	2	0	2	0	1	0	0	0	0	0	0	0	0	2	0	0	0	0	1	0	0	1	1	1		0	0	35	33	89	0	0	0	0	2.08	0	0.93	0.15	300	60	0	9.1	61.1	120	2.7
2742185	31	20.9	25.3	2	0	3	1	2	0	0	0	0	0	0	0	0	0	0	0	0	0	1	0	1	0	0	0	0	0	0	36	30	92	0	0	0	0	8.13	0	0.17	0.2	300	55	0	7.3	69.5	108	4.4
2758701	25	19.2	25	2	0	2	1	2	0	0	0	0	0	0	0	0	0	0	0	0	0	0	0	0	0	0	0	0	0	0	34	32	98	0	0	0	0	1.55	0	0.08	0.07	200	50	0	14.1	75.5	111	3.3
2764786	29	20	22.8	1	0	1	0	1	0	0	0	0	0	0	0	0	0	0	0	0	1	0	0	1	1	1	1	5	1	6	31			0	0	0	0	4	0	0.18	0.13	150	30	0	9.2	82.4	115	33.2	0.09
2770125	27	21.8	26.9	2	0	1	0	1	0	0	0	0	0	0	0	0	0	1	0	0	0	0	0	0	0	0	0	0	0	0	36	34	98	0	0	0	0	3.25	0	0.18	0.2	200	90	0	13.5	79.1	107	2
2771224	29	19.6	23.3	2	0	1	0	1	0	0	0	0	0	0	0	0	0	0	1	1	0	1	0	0	0	0	0	0	0	0	36	32	95	0	0	0	0	4.5	0	0.35	0.15	100	55	0	7.5	74	101	1.8
2772375	27	19.9	25.2	2	0	1	0	1	0	0	0	0	0	0	0	0	0	0	0	0	0	0	0	0	1	1	0	0	0	0	34			0	0	0	0	7.5	0	1.07	0.1	100	60	1	12.2	78	118	4.4
2774505	31	NA	NA	1	0	2	1	2	0	0	0	0	0	0	0	0	0	0	0	0	0	1	0	1	1	1	1	11.2	2	6	28	23	87	0	0	0	0	7.33	0	0.08	0.02	100	45	0	23	90.4	95	45	0.09
2775160	31	27.3	30.5	2	0	1	0	0	0	1	0	0	0	0	0	0	0	0	0	0	0	0	0	0	0	0	0	0	0	0	36	25	78	0	0	0	0	1.68	0	1.33	0.1	150	70	0	7.5	74	122	1.5
2776805	27	24	26	1	0	2	0	1	0	0	0	0	0	0	0	0	0	0	0	0	0	1	0	1	1	1	0	0	4	8	30	25	91	0	0	0	1	0.7	0	0.05	0.22	350	45	0	13.8	82.1	106	4.2	0.04
2776953	28	24.6	27.6	1	0	1	0	1	0	0	0	0	0	0	0	0	0	0	0	1	0	1	0	0	0	0	0	0	0	0	32	30	95	0	0	0	0	5.33	0	0.17	0.08	200	55	0	18.5	92.5	114	36.3
2779784	37	22.9	29.7	2	0	3	1	1	0	0	0	0	0	0	0	0	0	0	1	0	0	0	0	0	0	0	0	0	0	0	36	35	15	0	0	0	0	1.68	0	0.1	0.02	100	40	0	12.9	85	130	20.1
2782926	39	25.8	28.1	1	0	4	1	2	0	0	0	0	0	0	0	0	0	0	0	0	1	0	0	0	1	1	1	2	4	1	28	26	96	0	0	0	0	0.92	0	0.5	0.05	50	60	0	16.4	90.3	115	8.7
2785784	36	20.8	27.1	1	0	4	2	2	0	0	0	0	1	0	0	0	0	0	0	0	1	1	0	0	1	1	1	1	6	3	31	26	95	0	0	0	0	4.4	0	0.07	0.07	400	108	0	21.4	87.6	103	60.5
2788839	28	20.2	26.2	2	0	4	1	2	0	0	0	0	0	0	0	0	0	0	0	0	0	0	0	0	0	0	0	0	0	0	36	29	94	0	0	0	0	2.42	0	0.12	0.1	150	50	0	5.2	64.1	109	1.2
2789033	29	19.9	23.7	1	0	3	1	2	1	0	0	0	1	0	0	0	0	0	0	0	0	0	0	0	1	1	0	0	0	0	31	33	91	0	0	0	0	1.43	0	0.08	0.12	100	60	0	8	67.7	121	13.9
2790089	31	18.6	22.9	2	0	2	1	2	0	0	0	0	0	1	0	0	0	0	0	0	0	1	0	0	0	0	0	0	0	0	35	32	93	0	0	0	0	3.5	0	0.18	0.15	200	70	0	9.3	77.5	116	0.8
2791409	22	18.3	24.4	2	0	1	0	1	0	0	0	0	0	0	0	0	0	0	0	0	0	1	0	0	0	0	0	0	4	1	35	34	92	0	0	0	0	1.58	0	1.27	0.05	100	55	1	9.4	67.3	92	4
2793578	28	24.7	27.5	1	0	1	0	1	0	0	0	0	0	0	0	0	0	0	1	0	1	0	0	0	1	1	1	1	4	5	32	30	95	0	1	0	0	12	1	0.88	0.07	350	55	1	12.1	92.9	100	9.1
2794324	34	22	28	1	0	4	1	2	0	0	0	0	0	0	0	0	0	0	0	1	0	0	0	0	0	0	0	0	0	0	31	30	95	0	0	0	0	1.27	0	0.38	0.1	200	95	0	13.9	82.9	101	13.7
2795553	26	24.2	31.2	2	0	1	0	1	0	0	0	0	0	0	0	0	0	0	0	1	0	0	0	0	0	0	0	0	0	0	35	35	95	0	0	0	0	4.88	0	0.13	0.07	200	45	0	10.1	84.8	101	4.5
2795763	25	18.6	23.8	2	0	1	0	1	0	0	0	0	0	0	0	0	0	0	0	0	0	0	0	0	0	0	0	0	4	1	36	30	88	0	0	0	0	4.83	0	1.43	0.08	150	60	1	11.6	78.8	121	3.3
2795845	33	19.3	24.6	2	0	1	0	1	0	0	0	0	0	0	0	0	0	0	0	0	0	1	0	0	0	0	0	0	1	1	36	30	93	0	0	0	0	0.22	0	0.28	0.17	75	70	1	8.4	73.5	124	2.8
2796968	29	23	24.5	1	0	2	1	2	1	0	0	0	1	0	0	0	0	0	0	0	0	0	0	1	1	1	1	3	1	7	29	27	98	0	0	0	0	3.98	0	0.05	0.07	150	229	0	14.9	77.9	106	7.6
2798259	27	18.8	21.1	2	0	1	0	1	0	0	0	0	0	0	0	0	0	0	0	0	0	1	0	1	1	1	1	8	5	3	34			0	1	0	0	8.5	0	0.13	0.12	100	40	0	8.3	74.7	115	3.8
2799280	36	21	26	2	0	2	1	2	0	0	0	0	0	0	0	0	0	0	0	1	0	1	0	0	0	0	0	0	4	2	36	33	92	0	0	0	0	8.75	0	0.1	0.07	200	60	0	7.9	69.9	110	25.3
2872179	27	21.5	24.6	1	0	1	0	1	0	0	0	0	0	0	0	0	0	0	0	0	1	0	0	1	1	1	1	5.9	0	0	30			0	0	0	0	3.32	0	0.1	0.02	350	40	0	12.3	83.5	117	39.8	0.04
2872499	24	19.7	22.1	1	0	4	0	1	0	0	0	0	0	0	0	0	0	0	0	0	0	0	0	1	1	1	1	4	0	0	33			0	0	0	0	11	0	0.08	0.08	200	40	0	9.9	78.5	112	5
2874520	33	23.3	27.1	2	0	2	1	2	0	0	0	0	0	1	0	0	0	0	0	0	0	0	0	0	1	1	0	0	0	0	35	30	97	2	0	0	0	5.5	0	0.08	0.17	100	40	0	14	84.9	86	0.2
2875979	24	26.2	29.7	2	0	1	0	1	0	0	0	0	0	0	0	0	0	0	0	0	0	1	0	0	0	0	0	0	1	3	36	34	104	0	0	0	0	11.7	0	2.75	0.07	200	45	1	6.3	63.5	124	0.6
2876958	28	19.8	25.2	2	0	2	0	1	0	0	0	0	0	0	0	0	0	0	0	0	0	0	0	0	0	0	0	0	0	0	36	31	96	0	0	0	0	5.92	0	1.98	0.23	150	45	1	10.2	80.3	114	2.6
2880273	31	24.7	26.7	2	0	2	1	2	1	0	0	0	0	0	0	0	0	0	1	1	0	0	0	1	0	0	0	0	4	1	35	32	90	1	0	1	0	7	0	0.15	0.18	300	45	1	11.1	88.8	117	12.1	0.05
2882581	25	NA	NA	1	0	1	0	1	0	0	0	0	0	0	0	0	0	0	1	1	0	1	0	0	1	1	0	0	5	5	32	29	84	0	1	0	0	8.68	0	0.37	0.08	100	55	1	9.6	73.4	118	2.2
2886063	29	19.1	21.1	2	0	1	0	1	0	0	0	0	0	0	0	0	0	0	0	0	0	1	0	0	1	1	0	0	4	6	34			0	0	0	0	5.53	0	0.33	0.13	100	50	1	17.4	83.6	117	14.6
2891971	42	20.9	22.3	2	0	4	1	2	0	0	0	0	0	0	0	0	0	0	0	0	0	0	0	0	0	1	1	2.2	0	0	34	32	95	0	1	0	0	6	0	0.13	0.03	100	50	0	9.7	71	114	7.5
2895522	29	22.9	26.2	1	0	1	0	1	0	0	0	0	1	0	0	0	0	0	0	0	0	0	0	1	1	1	1	6.3	4	2	31	26	94	0	0	0	0	6.08	0	0.13	0.03	100	100	0	11	89	111	6.9
2896375	41	22.4	25.3	2	0	3	1	2	0	0	0	0	1	0	0	0	0	0	0	0	0	1	0	3	1	1	0	0	4	13	34	31	91	0	0	0	0	5.67	0	0.17	0.02	100	30	0	11.3	75.2	125	4.3
2980244	41	22.4	29.1	2	0	6	2	2	0	0	0	0	0	0	0	0	0	0	0	0	0	1	0	0	0	0	0	0	4	1	36	34	108	0	0	0	0	1.67	0	0.15	0.15	100	40	0	9.4	81.4	125	5.2
3325185	31	16.6	22.9	2	0	4	1	2	0	0	0	0	0	0	0	0	0	0	0	0	0	1	0	0	0	0	0	0	0	0	36	32	92	0	0	0	0	7.03	0	0.12	0.08	100	40	0	10.1	73.1	127	3.3
3344240	39	18.4	25.8	2	0	3	1	2	0	0	0	0	0	0	0	0	0	0	0	0	0	1	0	0	0	0	0	0	4	1	35	31	103	0	0	0	0	3.5	0	0.77	0.18	300	60	1	9.3	77	106	7.3
3352671	31	22.4	28.3	2	0	2	1	2	0	0	0	0	0	0	0	0	0	2	0	0	0	0	0	0	0	1	0	0	0	0	34	35	103	0	0	0	0	8	0	0.17	0.07	400	80	0	10.3	78.6	119	1.6
3357419	33	21	26	1	0	1	0	1	0	0	0	0	0	0	0	0	0	0	0	0	0	1	0	1	1	1	0	0	4	6	33	30	98	0	1	0	0	4.08	0	1.28	0.07	400	60	1	8.3	83.3	116	14.7
3357512	22	20.2	29.2	2	0	1	0	1	0	0	0	0	0	0	0	0	0	0	0	0	0	0	0	0	0	0	0	0	0	0	36	35	102	0	0	0	0	2.42	0	0.55	0.12	400	55	0	13.4	85.1	97	16.3
3361653	29	27.2	31.2	2	0	1	0	1	0	0	0	0	0	0	0	0	0	0	0	0	0	1	0	0	0	0	0	0	0	0	35	36	100	0	0	0	0	1.92	0	0.13	0.08	250	60	0	10.6	79.6	120	2.9
3367283	33	16	22.4	1	0	1	0	1	0	0	0	0	0	0	0	0	0	0	0	0	0	0	0	1	1	1	1	1	4	3	32	27	88	0	0	0	1	6.5	0	0.17	0.17	300	50	0	10.4	79.5	98	11.4
3369091	31	26.7	32.4	2	0	1	0	1	0	0	0	0	0	1	0	0	0	0	0	1	0	1	0	0	0	0	0	0	4	2	34	33	98	0	1	0	0	9	0	0.93	0.08	150	55	1	10.6	75.4	124	5.1
3369763	29	17.5	19.5	2	0	1	0	1	0	0	0	1	1	0	0	0	0	0	0	0	0	0	0	1	1	1	1	1	0	0	34	28	83	0	1	0	0	5.75	0	0.07	0.15	100	45	0	14.3	85.1	117	18.3
3378365	30	20.8	27.1	2	0	2	0	1	0	0	0	0	0	0	0	0	0	0	0	0	0	0	0	0	0	0	0	0	0	0	36	32	101	0	0	0	0	8.03	0	0.35	0.13	150	50	1	13	81.2	131	8.6
3381627	24	NA	NA	2	0	1	0	1	0	0	0	0	0	0	0	0	0	0	0	0	0	1	0	1	0	1	0	0	4	1	34	33	89	0	0	0	0	5	0	0.62	0.1	300	65	1	4.8	72	96	1.9
3381851	23	18.3	24.6	1	0	1	0	1	0	0	0	0	0	0	0	0	0	1	0	0	1	0	0	1	0	1	0	0	1	1	32	29	92	0	0	0	0	3.92	0	0.12	0.05	300	40	0	24.2	93.5	114	27.3
3393693	29	17.6	20.8	1	0	1	0	1	0	0	0	0	0	0	0	0	0	0	0	0	0	1	0	0	1	1	1	4	1	2	33	32	87	0	0	0	0	14.13	1	0.5	0.12	250	45	1	12.4	77.6	114	13.7
3397245	28	24.4	26.9	1	1	3	0	1	0	0	0	0	0	0	0	0	0	0	0	0	0	0	0	0	1	1	1	4	0	0	33	28	98	0	0	0	1	2.33	0	0.87	0.07	400	75	1	10.5	77.6	112	1.2
3407823	32	23	26.6	2	0	4	1	2	0	0	0	0	0	0	0	0	0	0	0	0	0	0	0	0	0	0	0	0	0	0	36	33	99	0	0	0	0	8.25	0	0.2	0.27	200	70	0	5.7	82.7	122	42.9
3420453	30	21.7	23.1	1	0	2	1	2	0	0	0	0	0	0	0	0	0	0	0	0	0	0	0	1	1	1	1	4	7	5	28	28	90	0	0	0	0	0.38	0	0.03	0.1	350	40	0	16.4	87.1	105	16.8
3428446	24	24.8	28.6	1	0	2	0	1	0	0	0	0	0	0	0	0	0	0	0	0	0	1	0	0	1	1	1	1	4	2	32	29	100	0	0	0		3.67	0	0.17	0.2	150	55	1	17	89.9	119	1.8
3442722	26	18.8	24	2	0	1	0	1	0	0	0	0	0	0	0	0	0	0	0	0	0	1	0	0	1	1	1	8	4	8	34	30	89	0	1	0	0	19.42	1	0.33	0.08	150	45	1	10.1	65.7	121	3
3445920	18	19.3	22.5	1	0	1	0	1	0	0	0	0	0	0	0	0	0	0	0	0	1	0	0	0	0	1	0	0	1	1	33	29	87	0	0	0	0	8.33	0	0.2	0.1	100	50	0	17.5	81.7	106	29.2
3453812	26	15.8	20.6	2	0	1	0	1	0	0	0	0	0	0	0	0	0	0	0	0	0	1	0	0	0	0	0	0	0	0	36	32	83	0	0	0	0	6.38	0	0.23	0.05	100	30	0	8.5	81.9	122	1.9
3457321	26	19.7	23.9	1	0	1	0	1	0	0	0	0	0	0	0	0	0	0	0	1	0	0	0	0	1	1	0	0	0	0	28	25	90	0	0	0	0	4.58	0	0.03	0.02	100	70	0	16.9	78.3	118	5.4
3471584	32	29.3	32.8	1	0	2	1	1	0	0	0	0	1	0	1	0	0	0	0	1	0	0	0	0	1	1	1	1	4	2	30			0	0	0	0	0.67	0	0.08	0.05	250	45	0	17.2	88.5	128	8.6
3715913	29	25	28	2	0	5	1	2	0	0	0	0	0	0	0	0	0	0	0	0	0	1	0	0	0	0	0	0	0	0	36	32	94	0	0	0	0	3	0	0.17	0.08	150	40	0	5.7	76.7	111	0.5
3728365	27	18.7	22.4	2	0	1	0	1	0	0	0	0	0	0	0	0	0	0	0	0	0	1	1	0	0	0	0	0	1	1	34	29	86	0	1	0	0	6.58	0	1.57	0.27	200	40	1	9.4	72.9	124	3.7
3731682	30	21.5	27.5	1	0	2	0	1	0	0	0	0	0	0	0	0	0	0	0	0	0	0	0	1	1	1	1	1	0	0	31	31	96	0	0	0	1	6.92	0	0.33	0.15	300	55	0	14.3	85.2	97	37.9
3968095	32	18.4	22.7	2	0	2	0	1	0	0	0	0	0	0	0	0	0	0	0	0	0	1	0	0	0	0	0	0	4	1	36	35	94	0	1	0	0	5.42	0	1.12	0.1	300	65	0	13.5	80.1	119	3.4
3995041	31	24.9	30	1	0	1	0	1	0	0	0	0	0	0	0	0	0	0	0	0	0	1	0	1	1	1	0	0	4	5	33	29	98	0	0	0	0	2	0	0.23	0.27	300	235	0	15.1	84.1	109	18.6
3995049	26	25.1	26.8	2	0	2	1	2	0	0	0	0	0	0	0	0	0	0	0	0	0	0	0	0	0	0	0	0	0	0	36	31	98	0	0	0	0	4.83	0	0.35	0.1	300	55	0	7.5	70.3	120	65
4002905	30	18.2	22.1	1	0	1	0	1	0	0	0	0	0	0	0	0	0	0	0	0	1	1	0	1	1	1	0	0	4	8	28	21	72	0	1	0	0	5.25	0	0.07	0.17	200	45	0	10.8	84.6	99	34.2	0.06
4008445	36	22.8	30	2	0	3	0	1	0	0	0	0	1	0	0	0	2	0	1	0	0	1	0	0	0	0	0	0	1	2	35	34	101	0	1	0	2	10.7	0	0.55	0.53	1000	1000	1	8	66.6	116	4.7
4164118	29	31.2	35	1	0	1	0	1	0	0	0	0	1	0	0	0	0	0	0	0	0	0	0	1	1	1	0	0	4	1	32	35	115	0	0	0	0	10	0	0.82	0.05	150	38	0	10	71.8	123	11.8
4608614	36	18.3	23.1	2	1	1	0	1	0	0	0	0	0	0	0	0	0	0	0	0	0	0	0	0	1	1	1	2.9	6	1	34	32	93	0	0	0	0	14.75	1	0.13	0.12	200	40	1	18.1	84.9	116	35.2	0.04
4624233	31	28.6	29.1	1	0	1	0	1	0	0	0	0	1	0	1	0	0	0	0	0	0	0	0	1	1	1	1	1	1	3	28	29	100	0	0	0	0	0.08	0	2.05	0.13	100	50	0	11.9	78.7	104	6.2
5358815	29	19.8	23.7	1	0	1	0	1	0	0	0	0	0	0	0	0	0	0	0	0	1	0	0	0	1	1	0	0	0	0	28	26	88	0	0	0	0	1.75	0	0.05	0.03	200	40	0	20.9	91.3	115	133.6
5359103	26	22.5	26.6	2	0	1	0	1	0	0	0	0	0	0	0	0	0	0	0	0	0	0	0	0	0	0	0	0	0	0	35	31	97	0	0	0	0	7	0	1.05	0.05	250	50	1	9	77.7	121	10.3
5360186	31	19.6	24	1	0	1	0	1	0	0	0	0	0	0	0	0	0	0	0	0	0	0	0	1	1	1	1	2	4	2	32	34	88	0	0	0	0	12.83	1	0.07	0.08	250	50	1	13.9	85.1	81	10.1
5537214	37	23.6	25.6	2	0	2	1	2	0	0	0	0	1	0	0	0	0	0	0	0	0	1	0	0	0	0	0	0	4	1	35	31	93	0	0	0	0	4	0	0.05	0.03	100	55	0	8.3	57.8	125	3.4
5558112	38	20	25.4	2	0	5	1	2	0	0	0	0	0	0	0	0	0	0	0	0	0	1	0	0	0	0	0	0	6	1	35	28	95	0	0	0	0	2.83	0	0.2	0.05	250	35	0	9.4	75.3	138	1.9
5634353	33	19.1	19.5	2	0	1	0	1	0	0	0	0	0	0	0	0	0	1	1	0	0	0	0	1	1	0	1	1.1	0	0	36	32	84	0	0	0	1	0.83	0	1.28	0.13	300	20	1	7.2	83.7	107	2.9
5651133	31	23.3	27.4	1	0	11	0	1	0	0	0	0	1	0	0	0	0	0	0	0	0	0	0	0	1	1	1	8.9	0	0	33	30	95	0	0	0	0	3.92	0	0.07	0.18	100	40	0	14	79.5	116	50.7
5712514	38	18.4	22.8	1	0	2	1	2	0	0	0	0	0	0	0	0	0	0	1	0	0	0	0	1	1	1	1	1	0	0	33	31	93	0	0	0	0	3.65	0	0.05	0.1	50	60	0	20.9	89.3	122	42.9
5738440	28	17.6	21.6	2	0	2	0	1	0	0	0	0	0	0	0	0	0	0	0	0	0	1	0	0	0	0	0	0	4	1	36	30	87	0	0	0	0	2.75	0	0.5	0.12	100	35	1	8.9	78.4	120	2.8
5907149	37	21.2	25.1	2	0	2	1	2	0	0	0	0	1	0	0	0	0	0	0	0	0	0	0	0	0	0	0	0	0	0	36	35	97	0	0	0	0	7.58	0	0.17	0.05	100	45	0	7.8	66.2	120	12.9
5918460	34	18.9	23.1	2	0	3	1	2	0	0	0	0	1	0	0	0	0	0	0	0	0	1	0	0	0	0	0	0	4	1	36	31	91	0	0	0	0	8.83	0	0.2	0.05	150	135	0	8.3	85.6	128	0.5
6032350	28	18.9	23	2	0	1	0	1	0	0	0	0	0	0	0	0	0	0	0	0	0	0	0	0	0	0	0	0	0	0	36	32	95	0	1	0	0	10.83	0	2.65	0.1	300	45	1	8.5	77.6	135	4.7
6277013	33	22	27.2	2	0	2	1	2	0	0	0	0	0	0	0	0	0	0	0	0	0	0	0	0	0	0	0	0	0	0	36	33	99	0	0	0	0	2.5	0	0.13	0.08	400	60	0	8.7	74.9	136	1.9
6290195	33	29.7	34.3	2	0	2	1	2	0	0	0	0	1	0	0	0	0	0	1	1	0	0	0	0	0	0	0	0	0	0	35	35	112	0	0	0	0	1.72	0	0.03	0.18	300	55	0	8.7	74	115	8.1
6295976	42	19.5	23.4	2	0	4	1	2	0	0	0	0	1	0	0	0	0	0	0	0	0	0	0	1	1	1	1	3.2	0	0	36	34	96	0	0	0	0	1.45	0	0.42	0.15	250	80	0	9	65.1	127	0.9
6297956	33	20	25.3	2	0	3	1	1	0	0	0	0	0	0	0	0	0	0	0	0	0	0	0	0	0	0	0	0	0	0	36	33	90	0	0	0	0	6.33	0	0.13	0.18	100	45	0	11.8	85.8	132	5.8
6455524	30	23.6	27.2	1	0	3	1	2	1	0	0	0	0	0	0	0	0	0	0	0	1	0	1	0	1	1	1	2	1	7	30	27	93	0	0	0	0	8.08	0	0.07	0.12	200	45	0	13.2	82.7	105	24.3
6840409	39	18.4	24.2	2	0	4	1	2	0	0	0	0	0	0	0	0	0	0	0	0	0	1	0	0	0	0	0	0	0	0	35	32	92	0	0	0	0	4.88	0	0.27	0.03	250	65	1	6.7	71.5	112	1.4
6961426	34	19.7	23.7	2	0	1	0	1	0	0	0	0	0	0	0	0	0	0	0	0	0	1	0	0	0	0	0	0	0	0	34	28	100	0	0	0	0	3.5	0	0.75	0.17	150	100	1	10	62	112	2.4
6982681	33	19.4	23.4	2	0	3	1	2	0	0	0	0	0	0	0	0	0	0	0	0	0	0	0	0	0	0	0	0	0	0	35	32	94	0	0	0	0	3.17	0	0.05	0.03	300	75	0	12.3	75.4	133	3
6994474	36	26.7	31.6	2	0	2	1	2	0	0	0	0	0	0	0	0	0	0	0	1	0	0	0	0	0	0	0	0	0	0	36	33	104	0	0	0	0	3.27	0	0.07	0.25	150	60	0	12.4	70.1	129	9.2
7024771	32	20.3	25.2	2	0	2	1	1	0	0	0	0	0	0	0	0	0	0	0	0	0	0	0	0	0	0	0	0	0	0	36	32	92	0	0	0	0	1	0	0.07	0.07	100	45	0	9.2	75.9	127	6.5
7045815	31	20.4	24.5	2	0	3	1	2	0	0	0	0	0	0	0	0	0	0	0	0	0	0	0	0	0	0	0	0	0	0	36	30	90	0	0	0	0	4.52	0	0.17	0.05	100	53	0	8.1	58.2	116	10.2
7051177	27	18.3	20.1	2	0	2	1	2	1	0	0	0	1	0	0	0	0	0	1	1	0	0	0	1	1	1	1	71.2	0	0	34			0	0	0	0	10	0	0.35	0.13	100	50	0	5.6	74.1	111	4.2
7104189	32	22.6	23.6	2	0	4	1	2	1	0	0	0	1	0	0	0	0	0	0	0	0	1	0	0	0	1	0	0	4	5	36	33	95	0	1	0	0	9.75	0	0.15	0.1	100	55	1	8.6	70.5	120	4.6
7225267	37	22	27.5	2	0	3	1	2	0	0	0	0	0	0	0	0	0	0	0	0	0	1	0	0	0	0	0	0	6	2	36	35	105	0	0	0	0	0.82	0	0.23	0.05	300	60	0	5.8	71.3	124	1.1
7226120	34	20.5	26.1	2	0	2	1	2	0	0	0	0	0	1	0	0	0	0	0	0	0	0	0	0	0	0	0	0	0	0	36	32	95	0	0	0	0	3.25	0	0.08	0.17	100	45	0	13.8	71.9	133	1.9
7425182	32	18.1	23.6	2	0	3	1	2	0	0	0	0	0	0	0	0	0	0	0	0	0	1	1	0	1	1	1		6	4	33	25	85	0	0	0	0	0.42	0	0.05	0.07	200	200	0	10.8	73	102	1.2
7431668	33	23.5	29.5	2	0	4	0	1	0	0	0	0	0	0	0	0	0	0	0	0	0	1	0	0	0	0	0	0	2	2	36	33	104	0	1	0	0	22.5	1	0.9	0.07	300	55	0	20	88.9	129	2.2
7619010	28	17.6	23	2	0	2	0	1	0	0	0	0	1	0	0	0	0	0	0	0	0	0	0	0	0	0	0	0	0	0	36	30	95	0	0	0	1	9.25	0	0.15	0.08	200	50	0	7.6	64	110	4.5
7814539	28	22.6	26.3	2	0	4	1	2	0	0	0	0	0	0	0	0	0	0	0	0	0	1	0	1	1	1	1	2.5	6	5	34			0	0	0	0	8.83	0	0.1	0.07	350	40	0	11.7	76	130	2.1
7953610	29	18.9	22.5	1	1	3	0	1	0	0	0	0	0	0	0	0	0	0	0	0	0	1	0	1	1	1	1	2	1	6	33	35	89	0	1	0	0	15.17	1	1.08	0.17	300	45	1	16.2	87	131	42.5	0.04
8019539	34	21.7	25.1	1	0	2	0	1	0	0	0	0	0	0	0	0	0	0	0	0	0	1	0	0	1	1	0	0	4	1	33	28	91	0	0	0	0	1.62	0	0.23	0.05	100	55	0	19.5	84.7	120	1.2
8024535	32	22.4	28.4	2	0	3	1	2	0	0	0	0	0	0	0	0	0	0	0	0	0	1	0	0	0	0	0	0	4	1	34	29	92	0	0	0	0	1.75	0	0.13	0.1	100	40	0	9.3	74.8	125	14.5
8503912	32	20.6	24.8	2	0	1	0	1	0	0	0	0	0	0	0	0	0	0	0	0	0	0	0	0	0	1	0	0	0	0	34	30	89	0	1	0	0	6.5	0	0.43	0.12	100	45	0	10.5	74.5	154	3.6
8506616	27	29.4	33	1	1	6	0	1	0	0	0	0	0	0	0	0	0	0	0	0	1	1	0	0	1	1	0	0	1	9	33			0	1	0	1	10.25	0	0.58	0.18	400	680	0	15.2	86.9	134	83.9
8711067	26	30	36.2	2	0	3	0	1	0	0	0	0	0	0	0	0	0	0	0	0	0	1	0	0	0	0	0	0	4	1	36	34	105	0	0	0	0	8.17	0	0.48	0.17	100	40	0	11.5	72.7	130	7.9
8814362	31	19.1	21.1	2	0	2	0	1	0	0	0	0	1	0	0	0	0	0	0	0	0	1	0	0	0	0	0	0	4	1	36	32	86	0	1	0	0	7.42	0	1.95	0.12	250	39	0	7.4	63.1	125	1.1
8817350	28	19.5	26.5	2	0	3	0	1	0	0	0	0	0	0	0	0	0	1	0	0	0	1	0	0	1	1	0	0	6	2	35	30	93	0	0	0	1	0.33	0	0.37	0.38	200		0	10.1	82	137	3.7
11002954	29	21.2	26.3	2	0	2	1	2	1	0	0	0	0	0	0	0	0	0	0	0	0	0	0	0	0	0	0	0	0	0	34	32	106	0	0	0	0	4.38	0	0.03	0.08	150	55	0	12.9	84.5	116	3.2
11502053	31	20.8	26.4	2	0	1	0	1	0	0	0	0	0	0	0	0	0	0	0	0	0	1	0	0	1	1	1	3.9	4	4	36	31	97	0	1	0	0	5	0	1.75	0.1	100	60	0	8.3	68.9	112	2.9
11507666	24	19.1	25	2	0	1	0	1	0	0	0	0	0	0	0	0	0	0	0	0	0	0	0	0	0	0	0	0	0	0	36	32	95	0	1	0	0	4.5	0	0.3	0.03	200		0	8.2	76.6	101	4.5
13007331	27	18.1	21.4	1	0	3	1	1	0	0	0	0	0	0	1	0	0	0	0	0	1	0	0	1	1	1	0	0	1	1	29	25	88	0	0	0	0	5	0	0.13	0.05	200	55	0	17.2	84.1	103	19
13009914	30	23.6	28.9	2	0	2	1	2	0	0	0	0	0	0	0	0	0	0	0	0	0	1	0	0	0	0	0	0	0	0	36	34	98	0	0	0	0	2	0	0.12	0.13	200	60	0	8	75.7	110	3.5
14002764	37	23	27.7	2	0	3	1	2	1	0	0	0	0	0	0	0	0	0	0	0	0	1	1	0	1	1	1	1.3	6	5	35	34	104	0	1	0	0	7	0	0.12	0.38	200	30	0	7.9	71	124	9
14503216	34	22	25.8	2	1	1	0	1	0	0	0	0	1	0	0	0	0	0	0	0	0	1	0	0	1	0	1	1	4	1	36	30	100	0	0	0	0	6.15	0	1.05	0.13	300	65	0	7.7	76.3	102	1.1
14511643	33	18.3	23.7	2	0	2	0	1	0	0	0	0	0	1	0	0	0	0	0	0	0	1	0	0	0	0	0	0	4	1	36	35	92	0	0	0	0	2.58	0	0.72	0.05	300	45	1	6.8	57	127	1
15006061	33	22.7	27.7	2	0	2	1	1	0	0	0	0	1	0	1	0	0	0	0	0	0	0	0	0	0	0	0	0	0	0	36	42	108	0	0	0	0	0.58	0	0.62	0.3	1000	80	1	8.8	74	115	4.6
15702147	27	28.6	31.8	2	0	2	0	1	0	0	0	0	1	0	0	0	0	0	0	0	0	1	0	0	0	0	0	0	0	0	35	31	108	0	0	0	0	5.03	0	0.38	0.08	150	50	1	7.3	74.3	113	3.1
15703040	32	22.3	26.7	2	0	2	1	2	0	0	0	0	0	0	0	0	0	0	0	0	0	1	0	0	0	0	0	0	0	0	36	31	101	0	0	0	0	3.82	0	0.02	0.08	100	50	0	14.6	79.4	120	2
15704955	30	18.9	23.4	2	0	3	1	2	0	0	0	0	0	0	0	0	0	0	0	0	0	0	0	0	0	0	0	0	0	0	36	32	86	0	1	0	0	2.43	0	0.25	0.33	200	50	0	8.6	80.1	124	1.3
15803482	31	18.4	23.2	2	0	2	1	2	0	0	0	0	0	0	0	0	0	0	0	0	0	1	0	0	0	1	0	0	4	6	34	30	88	0	0	0	0	0.88	0	0.18	0.1	150	60	0	8.4	73.6	103	4.3
15810517	30	16.5	20.2	2	0	2	1	2	0	0	0	0	0	0	0	0	0	0	0	0	0	0	0	1	0	0	0	0	0	0	36	29	82	0	0	0	0	4.25	0	0.17	0.03	150	140	0	9.2	74.8	137	0.3
15816214	24	20.4	24.6	1	0	2	0	1	0	0	0	0	0	0	0	0	0	0	0	1	0	0	0	0	1	1	1	5.5	0	0	28	29	98	0	0	0	0	5.33	0	0.08	0.08	200	230	0	7.1	83.3	89	2.7	0.04
15915376	41	29.2	33.3	1	0	5	1	2	0	0	0	0	0	0	0	0	0	0	0	0	1	1	0	1	1	1	0	0	4	5	28	28	115	0	0	0	0	2	0	0.05	0.12	350	85	0	17.1	85	116	11.5	0.04
16001395	29	18.8	22.7	2	0	2	1	2	0	0	0	0	0	0	0	0	0	0	0	0	0	0	0	0	0	0	0	0	0	0	35	28	87	0	1	0	0	4.47	0	0.08	0.12	200	60	0	9	75.4	131	2.7
16007344	32	24.1	26.4	2	0	2	0	1	0	0	0	0	0	0	0	0	0	0	0	0	0	1	0	0	0	0	0	0	0	0	36	31	85	0	0	0	0	1.5	0	1.98	0.1	150	40	1	7.4	75	108	2.1
16007404	40	16.8	24	1	0	3	0	1	0	0	0	0	1	0	0	0	0	0	0	0	0	0	0	0	0	1	0	0	0	0	33	34	104	0	1	0	0	7.67	0	0.27	0.12	300	50	0	6.9	66.8	117	9.4
16008475	36	16.6	22.7	2	0	5	1	2	0	0	0	0	0	0	0	0	0	0	0	0	0	1	0	0	0	0	0	0	0	0	36	31	92	0	0	0	0	2.45	0	0.12	0.13	250	40	1	8.9	72.2	125	2.7
16018631	27	21.8	26.5	2	0	1	0	1	0	0	0	0	0	0	0	0	0	0	0	0	0	1	0	0	0	0	0	0	4	2	36	32	94	0	0	0	0	2.92	0	0.6	0.1	350	65	0	8.8	66.6	121	6.9
16102255	28	18.4	23.6	2	0	2	1	2	0	0	0	0	0	0	0	0	0	0	0	0	0	1	0	0	1	0	1	1	0	0	36	30	93	0	0	0	0	3	0	0.25	0.05	100	65	0	10	72.7	120	1.8
16106827	33	21.4	23.7	2	0	2	0	1	0	0	0	0	1	0	0	0	0	0	0	0	0	0	0	0	1	0	0	0	0	0	34	31	91	0	0	0	0	2.25	0	1.87	0.03	200	50	0	7.3	78.5	123	5.6
16109880	26	20.4	24.4	2	0	1	0	1	0	0	0	0	0	0	0	0	0	0	0	0	0	1	0	0	0	0	0	0	0	0	36	32	92	0	0	0	0	5.33	0	0.58	0.17	200	55	1	8.1	68.7	121	4
16113810	34	22.2	29	2	0	1	0	1	0	0	0	0	0	0	0	0	0	0	0	0	0	1	0	0	0	0	0	0	4	1	36	36	94	0	1	0	0	7.67	0	2.87	0.23	350	37	1	6.6	62.5	110	2.1
16204117	30	21.6	26	1	0	1	0	1	0	0	0	0	1	0	0	0	0	0	0	1	0	0	0	0	0	1	0	0	0	0	32	30	94	0	0	0	0	5.75	0	0.2	0.15	300	45	1	10.3	81.3	125	21.3
16500667	34	19.6	23.8	2	0	2	1	2	0	0	0	0	0	0	0	0	0	0	0	0	0	1	0	0	0	0	0	0	0	0	36	31	94	0	1	0	0	7.83	0	0.55	0.1	100	50	0	8.2	72.1	109	4.6
16700006	27	23.4	27.3	1	0	2	0	1	0	0	0	0	0	0	0	0	0	0	0	0	0	0	0	1	1	1	1	16.1	7	11	30	28	102	0	0	0	0	3.08	0	0.07	0.1	100	60	0	17.3	78.9	91	8.6
16701182	32	21.5	27.3	2	0	2	1	2	1	0	0	0	1	0	0	0	0	0	0	0	0	0	0	0	0	0	0	0	0	0	36	35	99	0	0	0	0	3.67	0	0.12	0.22	300	35	0	6.7	73	119	3.9
1449604	22	24.5	30.1	2	0	3	1	2	0	0	0	0	0	0	0	0	0	0	0	0	0	1	0	1	1	1	0	0	1	4	34	29	96	0	0	0	0	1.9	0	0.12	0.1	300	60	0	10.2	66.2	116	3.7
1450541	29	20	22.1	2	0	2	0	1	0	0	0	0	0	0	0	0	0	0	0	0	0	1	0	0	0	0	0	0	0	0	36	32	94	0	0	0	0	8	0	0.37	0.2	200	60	1	7.1	74.8	124
1456732	26	20	22.5	2	0	1	0	1	0	0	0	0	1	0	0	0	0	0	0	0	0	1	0	0	0	0	0	0	4	2	36	32	91	0	1	0	0	2	0	0.78	0.07	80	45	0	9.5	75.9	121	4
1503792	34	21.9	28.9	2	0	1	0	1	0	0	0	0	1	0	0	0	0	0	0	0	0	1	0	0	0	0	0	0	4	3	36	37	99	0	1	0	0	7.33	0	2.32	0.07	100	55	0	8.3	72.9	152
1517134	25	17.1	22.7	2	0	2	1	2	0	0	0	0	0	0	0	0	0	0	0	0	0	0	0	0	0	0	0	0	0	0	36	32	87	0	0	0	1	2.83	0	0.07	0.35	300	240	0	12.2	82.8	131	3.9
1559723	37	20.2	24.1	2	0	3	1	2	0	0	0	0	0	0	0	0	0	0	0	0	0	1	0	0	0	0	0	0	0	0	35	32	95	0	0	0	0	1.52	0	0.3	0.37	150	50	1	11.7	75	106	2.9
1569894	29	21.5	25.2	2	0	3	0	1	0	0	0	0	0	0	0	0	0	0	0	1	0	0	0	0	0	0	0	0	0	0	36	33	96	0	1	0	0	8.42	0	1.05	0.1	150	55	0	11	81.1	121	6
1577685	28	20	21.6	2	1	1	0	1	0	0	0	0	0	0	0	0	0	0	0	0	0	1	0	0	0	0	0	0	4	2	36	28	87	0	1	0	0	9.67	0	2	0.08	350	60	1	6.2	60.9	103	1
1590216	30	17.5	21.2	2	0	1	0	1	0	0	0	0	0	0	0	0	0	0	0	0	0	1	0	0	1	1	0	0	1	14	35	34	92	0	1	0	1	20.92	1	0.65	0.13	300	36	1	25.1	90.8	131	18.3
1732237	37	18.9	24.4	2	1	4	2	2	0	0	0	0	0	0	0	0	0	0	0	0	0	0	0	0	0	0	0	0	0	0	35	35	99	0	0	0	0	3.83	0	0.23	0.1	200	60	0	7.9	71.4	119	2.5
1739155	24	19.9	23.8	2	0	1	0	1	0	0	0	0	0	0	0	0	0	0	0	0	1	0	0	0	0	0	0	0	0	0	36	33	96	0	1	0	0	7	0	0.65	0.15	200	45	1	11.4	79.5	125	87.9
1741718	29	16.7	21.8	2	0	4	0	1	0	0	0	0	0	0	0	0	0	0	0	0	0	1	0	0	0	0	0	0	0	0	36	33	90	0	0	0	0	7.4	0	0.08	0.07	250	125	1	15.8	67.3	114	1.1
1748708	46	22.4	29.2	1	0	7	1	2	0	0	0	0	0	0	0	0	0	0	0	0	0	0	0	0	0	1	1	2	1	4	32	26	105	0	0	0	0	7.25	0	0.05	0.02	150	90	0	17.8	87.6	94	7.1
1765077	33	19.3	22.8	2	0	3	1	2	0	0	0	0	1	0	0	0	0	0	1	1	0	0	0	0	1	1	1		0	0	34	32	85	0	0	0	0	8.83	0	0.12	0.05	200	55	0	14.6	64.7	120	2.1
1768294	29	26.7	31.2	2	0	1	0	1	0	0	0	0	0	0	0	0	0	0	0	0	0	1	0	0	0	0	0	0	4	5	36	35	98	0	0	0	0	1.92	0	1.2	0.03	150	60	0	8.7	74	120	1.6
2362170	29	21.1	27.6	2	0	1	0	1	0	0	0	0	0	0	0	0	0	0	0	0	0	1	0	1	0	1	1	1	0	0	34	29	95	0	0	0	0	5.08	0	0.62	0.08	150	40	0	10.3	73.4	118	10.4
2387421	38	22.8	27.9	2	0	2	1	2	0	0	0	0	0	0	0	0	0	0	0	0	0	0	0	0	0	0	0	0	0	0	34	34	107	1	0	0	0	8.67	0	0.53	0.12	100	45	0	13.2	80.2	126	13
2392930	28	22.8	27.1	2	0	1	0	1	0	0	0	0	0	0	0	0	0	0	0	0	0	1	0	0	0	0	0	0	0	0	36	32	90	0	1	0	0	8.23	0	0.75	0.28	150	60	1	6.4	56.4	114	1.4
2394405	32	20.3	22.7	1	0	1	0	1	0	0	0	0	0	0	0	0	0	0	0	1	0	0	1	0	0	0	0	0	0	0	30	28	92	0	0	0	0	5.5	0	0.47	0.12	330	90	0	10.4	82.3	114	3.8
2871948	28	18.6	23.2	2	0	3	1	2	0	0	0	0	0	0	0	0	0	0	0	0	0	1	0	0	0	0	0	0	4	4	35	33	86	1	1	0	0	9.42	0	0.98	0.07	100	33	1	10.7	71.9	123	1.4
2898678	20	24	32	2	0	1	0	1	0	0	0	0	0	0	0	0	0	0	0	0	0	1	0	0	0	0	0	0	0	0	36	35	106	0	0	0	2	2.5	0	1.05	0.2	250	565	0	9.3	66.8	122	1.7
3357104	29	18.7	22	2	0	1	0	1	0	0	0	0	1	0	0	0	0	0	0	0	0	0	0	0	0	0	0	0	6	1	36	30	94	0	0	0	0	10.67	0	0.28	0.18	200	60	0	13.3	85.3	139	37.2
3357452	39	21.2	25.8	2	0	3	1	2	0	0	0	0	0	0	0	0	0	0	0	0	0	1	0	0	0	0	0	0	6	2	36	30	89	0	1	0	0	14.67	1	0.22	0.08	50	40	0	10.8	64.4	107	2.4
3363774	29	28.1	35.2	2	0	1	0	1	0	0	0	0	0	0	0	0	0	0	0	0	0	1	0	0	0	0	0	0	0	0	35	32	99	0	1	0	0	9	0	0.85	0.17	100	54	1	12.6	84.6	132	3.7
3369591	33	19.1	24.2	2	0	1	0	1	0	0	0	0	0	0	0	0	0	0	0	0	0	0	0	0	0	0	0	0	1	1	36	33	90	0	0	0	1	16.45	1	0.95	0.6	200	55	1	14.5	86.3	128	36.2
3373917	23	25.1	29.8	2	0	1	0	1	0	0	0	0	0	0	0	0	0	0	0	0	1	1	0	1	1	1	1	1	4	2	34	32	83	0	0	0	0	3.5	0	0.07	0.05	200	40	0	22.1	87.4	114	9.2
3374148	29	20.7	24.5	2	0	1	0	1	0	0	0	0	0	0	0	0	0	0	0	0	0	1	0	0	0	0	0	0	4	1	36	32	95	0	1	0	0	3.83	0	2.15	0.08	250	80	1	7.6	84	138	1.8
3377029	29	20.7	25.4	2	0	1	0	1	0	0	0	0	1	0	0	0	0	0	0	1	0	1	0	0	0	0	0	0	0	0	35	34	99	2	1	0	0	4.17	0	1.63	0.12	80	55	1	9.9	70	96	0.8
3378468	27	21.2	25.6	2	0	1	0	1	0	0	0	0	0	0	0	0	0	0	0	0	0	1	0	0	0	0	0	0	0	0	36	34	94	0	1	0	0	13.47	1	0.42	0.1	300	60	1	8.4	76.7	113	6.9
3390240	30	20.8	23.4	2	0	1	0	1	0	0	0	0	0	0	0	0	0	0	0	0	0	0	0	0	1	1	0	0	0	0	34	32	97	0	0	0	0	0.75	0	0.75	0.17	200	90	1	9.6	76.6	133	3.4
3406858	30	21.2	27	2	0	1	0	1	0	0	0	0	0	0	0	0	0	0	0	0	0	1	0	0	0	0	0	0	0	0	36	33	98	0	0	0	0	4.75	0	1.13	0.12	200	50	0	8.2	59.8	125	4.3
3418797	27	23.4	29.3	1	0	2	0	1	0	0	0	0	0	0	0	0	0	0	0	0	0	0	0	0	0	0	0	0	0	0	36	32	108	0	0	0	0	8.92	0	0.27	0.1	100	60	1	17.7	86.7	130	2.9
3422899	28	21.1	26.2	2	0	1	0	1	0	0	0	0	0	0	0	0	0	0	0	0	0	1	0	0	0	0	0	0	0	0	36	33	94	0	1	0	0	6.67	0	0.38	0.12	100	75	1	11	75.7	127	5.1
3424438	26	20.3	24.1	1	0	2	1	1	0	0	0	0	0	0	1	0	2	0	0	1	0	1	1	0	1	1	0	0	4	2	32			0	0	1	1	6.68	0	0.18	0.15	400	50	1	8.8	72	84	2.2
3426532	33	25.6	30.1	2	0	4	1	2	0	0	0	0	0	0	0	0	0	0	0	0	0	1	0	0	0	0	0	0	4	2	35	29	108	0	1	0	0	12	1	0.12	0.13	100	40	0	8	75.4	109	2.3
3428100	31	18.8	20.5	2	0	1	0	1	0	0	0	0	1	0	0	0	0	0	0	0	0	1	0	0	0	0	0	0	4	2	36	32	92	0	1	0	0	9.75	0	1.23	0.07	300	185	1	6.6	71	129	0.5
3428652	31	23.6	27.7	1	0	1	0	1	0	0	0	0	0	0	0	0	0	0	0	0	0	1	0	0	1	1	1	17.7	4	9	31	29	103	0	0	0	0	1.17	0	0.07	0.12	230	48	0	11.9	84.8	121	13.5
3439638	28	22.6	29.2	2	0	1	0	1	0	1	0	0	0	1	0	0	0	0	0	0	0	0	0	0	1	0	0	0	0	0	36	34	108	0	1	0	0	9.83	0	0.7	0.22	200	59	0	12.6	85	126	10.1
3451719	26	20.3	27.3	2	0	1	0	1	0	0	0	0	0	0	0	0	0	0	0	0	0	1	0	0	0	0	0	0	4	1	35	30	91	0	0	0	0	5.5	0	0.13	0.07	200	50	0	9.6	65.1	114	3.6
3453795	36	25.3	30.9	1	0	3	0	1	0	0	0	0	0	0	0	0	0	0	0	1	1	1	0	0	1	1	1	6.2	1	2	32	30	105	0	1	0	1	22	1	0.68	0.08	350	33	0	12.2	84.5	107	34.6
3454373	24	17.7	20.7	1	0	1	0	1	0	0	0	0	0	0	0	0	0	0	0	1	0	1	0	0	1	1	1	13.9	1	7	32			0	0	0	0	7.17	0	0.17	0.08	150	65	0	7	74.1	106	5.6
3457008	22	20.4	24.4	2	0	1	0	1	0	0	0	0	0	0	0	0	0	0	0	0	0	1	0	0	0	0	0	0	0	0	36	33	89	0	1	0	0	5.33	0	0.37	0.22	100	85	1	11	75.9	115
3459331	28	26.6	30.1	1	0	1	0	1	0	0	0	0	0	0	0	0	0	0	0	0	3	1	0	0	1	1	1	5	4	6	33	29	103	0	1	0	0	4.08	0	1	0.1	100	39	0	17.2	81.3	124	19.2
3464514	31	18.2	21.6	2	0	1	0	1	0	0	0	0	0	0	0	0	0	0	0	0	0	1	0	0	0	0	0	0	4	1	36	34	84	0	0	0	0	4.18	0	0.92	0.05	200	55	1	9.3	81.7	135	3.6
3469882	36	18.4	21.5	1	0	1	0	1	0	0	0	0	0	0	0	0	0	0	0	0	1	0	0	0	1	1	1	1	1	1	32	28	86	0	0	0	0	0.83	0	0.05	0.05	150	55	0	16.3	85.3	125	13.9
3475586	26	23.2	26.6	1	0	1	0	1	0	0	0	0	0	0	0	0	0	0	0	0	0	1	0	0	1	1	1	9.9	4	5	31	27	89	0	0	0	0	1.08	0	1.57	0.17	150	50	0	8.2	78.7	124	22.8
3480060	31	16.7	19.4	2	0	1	0	1	0	0	0	0	0	0	0	0	0	0	1	0	0	0	0	0	0	0	0	0	1	2	35	27	89	2	0	1	0	12	1	1.67	0.08	300	70	1	10.6	80.7	82	51.2
3481475	29	23.5	28.5	1	0	2	1	2	0	0	0	0	0	0	0	0	0	0	0	0	0	0	0	0	0	1	0	0	0	0	33	33	100	0	0	0	0	2	0	0.13	0.07	250	50	0	7.3	67.1	112	2.3
3482887	29	27.6	31.9	2	0	1	0	1	0	0	0	0	0	0	0	0	0	0	0	0	0	1	1	0	0	0	0	0	4	2	36	32	109	0	0	0	0	2.67	0	0.45	0.12	80	55	0	14.5	80	122	2.7
3487832	19	NA	NA	2	0	2	0	1	0	0	0	0	0	0	0	0	0	0	0	0	0	0	0	0	0	0	0	0	0	0	36	34	100	0	0	0	1	4.58	0	0.92	0.42	400	70	1	13.9	93.2	115	7.5
3490447	31	23.2	27.8	1	0	2	0	1	0	0	0	0	0	0	0	0	0	0	0	0	0	1	0	0	1	1	1	3	4	2	32	30	85	0	0	0	0	3.07	0	0.22	0.48	200	60	0	12.2	81.1	136	20.2
3492334	34	23.5	27.6	1	0	2	1	1	0	0	0	0	0	0	1	0	0	0	0	1	0	0	0	1	0	1	1	8	1	1	31	29	96	0	1	0	0	6	0	0.73	0.27	100	50	0	9.6	84	101	3.2
3492794	25	20.2	24.4	2	0	1	0	1	0	0	0	0	1	1	0	0	0	0	0	1	0	0	0	0	0	0	0	0	0	0	36	34	99	0	0	0	0	2.53	0	0.22	0.12	100	50	1	11.7	69.6	130	2.7
3499016	39	27.3	31.3	2	0	1	0	1	0	1	0	0	1	1	0	0	0	0	1	0	0	0	0	0	1	0	0	0	0	0	36	30	105	0	0	0	0	4.67	0	0.48	0.27	300	55	1	13.1	82.2	149	4.6
3499958	35	20.7	27.3	1	0	5	1	1	1	0	0	0	0	0	1	0	0	0	0	0	1	0	0	0	0	1	1	1	0	0	29	28	105	0	0	0	0	2.42	0	0.38	0.05	100	25	1	16.6	94.7	122	40.8
3739802	27	15.3	22.1	1	0	4	1	1	0	0	0	0	0	0	1	0	0	0	1	0	0	0	0	0	0	0	0	0	1	1	33	30	86	0	1	0	0	10.83	0	0.48	0.08	200	45	1	16.4	91.7	96	31.3
3751933	26	25	27.1	2	0	1	0	1	0	1	0	0	1	0	0	0	0	1	1	0	0	0	0	0	0	0	0	0	4	1	36	32	92	0	0	0	0	3.75	0	0.18	0.1	400	45	1	16	72.2	127	7.2
3763723	31	19.1	24.1	2	0	4	2	2	0	0	0	0	0	0	0	0	0	2	0	0	0	0	0	0	1	1	1	1.8	0	0	34	33	100	0	0	0	0	9	0	0.3	0.08	100	50	0	11.3	71.6	94	6.7
3773649	28	19.8	22.6	2	0	4	1	2	0	0	0	0	0	0	0	0	0	0	0	0	4	1	0	0	1	1	1	3	8	10	34			0	1	0	0	5.83	0	0.18	0.07	100	175	0	6.8	72.9	113	3.2
3775614	24	22.9	28.3	1	0	1	0	1	0	0	0	0	0	0	0	0	0	0	0	0	0	0	0	0	1	1	1	2	4	2	30	25	90	0	0	0	0	0.37	0	0.18	0.1	150	45	0	16.1	91.3	111	25.8
3970328	35	23	30	2	0	3	1	1	0	0	0	0	1	0	1	0	0	0	1	1	0	0	0	0	0	0	0	0	0	0	35	35	105	0	1	0	0	7.15	0	0.5	0.08	500	145	1	8.1	67.2	120	11.3
4341705	31	20.7	25.6	1	0	2	1	2	1	0	0	0	0	0	0	0	0	0	1	1	0	1	0	1	1	1	1	15.3	0	0	33	28	98	0	0	0	0	4.33	0	0.3	0.02	300	50	1	15.6	81.9	142	10.3
4601648	33	20.2	24.8	2	0	3	1	2	1	0	0	0	0	0	0	0	0	0	0	0	0	1	0	0	0	0	0	0	4	2	36	32	97	0	0	0	1	2.33	0	0.43	0.13	400	40	1	12	79.2	125	3.5
6252834	34	23.5	26.7	2	0	3	2	2	1	0	0	0	1	1	0	0	0	0	0	1	1	0	0	0	1	1	0	0	4	1	35	31	100	0	1	0	0	10.5	0	0.28	0.05	200	35	0	16.1	84.7	123	22.7
6473448	26	18.3	22	2	0	1	0	1	0	0	0	0	0	0	0	0	0	0	0	0	0	1	0	0	0	0	0	0	0	0	36	32	84	0	1	0	0	4.75	0	0.57	0.07	200	70	0	7.2	77.8	119	1.6
6830364	37	16.5	19.7	2	0	1	0	1	0	0	0	0	1	0	0	0	0	0	0	0	0	1	0	0	0	0	0	0	0	0	35	29	98	0	0	0	0	10.83	0	1.08	0.17	100	60	0	12.2	87.6	125	4.1
7235563	30	25.6	29.6	1	0	1	0	1	0	0	0	0	0	0	0	0	0	0	0	0	0	1	0	0	1	1	0	0	4	3	30	24	100	0	0	0	0	4.5	0	0.38	0.1	100	47	0	15.2	80.8	110	0.2
7443027	33	19	22.2	2	0	2	1	2	0	0	0	0	0	0	0	0	0	0	0	1	0	0	0	0	0	0	0	0	0	0	35	33	95	0	0	0	0	7.33	0	0.25	0.05	100	50	0	11.7	78.9	128	34.7
7913061	30	22.5	26.8	2	0	1	0	1	0	0	0	0	1	0	0	0	0	0	0	0	1	1	0	0	0	0	0	0	4	2	36	33	95	0	1	0	0	3.33	0	2.37	0.07	100	40	1	17.3	86.2	143	4.2
7914703	31	23.2	29.2	2	0	4	1	1	0	0	0	0	0	0	1	0	1	0	0	1	0	0	0	0	0	1	0	0	0	0	34	31	106	0	1	0	2	9.25	0	0.15	0.03	200	835	0	22.1	92.6	102	9.3
7962023	37	21.9	25.3	2	0	2	1	2	0	0	0	0	0	0	0	0	0	0	0	0	0	1	0	1	0	1	0	0	1	2	34	30	100	0	0	0	0	0.78	0	0.23	0.1	200	85	0	9.4	72.7	108	6
8015115	31	22.6	28.8	2	0	3	1	2	0	0	0	0	0	0	0	0	0	0	0	0	0	1	0	0	0	0	0	0	4	1	36	32	106	0	0	0	0	5.42	0	0.18	0.07	300	69	0	11.1	85.8	114	8.3
8068803	26	18.4	22.3	2	0	3	1	1	0	0	0	0	0	0	1	0	0	0	1	0	0	0	0	0	0	0	0	0	0	0	34	26	90	0	0	0	0	10.87	0	0.47	0.08	200	45	0	15.9	82.7	130	9.1
13510981	28	18.5	23.1	2	0	2	1	2	1	0	0	0	1	0	0	0	0	0	0	0	0	0	0	0	0	0	0	0	0	0	36	30	90	0	0	0	0	3.07	0	0.08	0.03	100	49	0	6	70.6	122	0.9
15905162	27	21.4	26.3	1	0	3	1	2	0	0	0	0	0	0	0	0	0	0	0	1	0	0	0	0	0	0	0	0	0	0	31	31	88	0	0	0	0	6.17	0	0.07	0.08	150	60	0	12.5	88.7	108	6.2
15908623	31	23.9	27.8	2	0	1	0	1	0	0	0	0	1	0	0	0	0	0	0	0	0	0	0	1	1	0	0	0	4	5	36	28	92	0	0	0	0	8.08	0	0.15	0.05	300	110	1	9	66.1	120	9.6
16101984	27	21.3	25.9	2	0	2	1	2	0	0	0	0	0	0	0	0	0	0	0	0	0	1	0	0	0	0	0	0	4	1	36	32	100	0	1	0	0	1.83	0	0.17	0.05	150	70	0	12.3	69	109	1
16108651	31	18.3	23.3	2	0	2	1	2	0	0	0	0	0	0	0	0	0	0	0	0	0	1	0	0	0	1	0	0	0	0	36	29	90	2	0	0	0	2.08	0	0.07	0.23	100	70	0	7.7	63.8	127	3.7
16215196	30	20.3	25.4	1	0	2	1	2	0	0	0	0	0	0	0	0	0	0	0	0	0	1	0	1	1	1	0	0	4	7	34	33	102	0	1	0	0	2.67	0	0.08	0.05	150	55	0	12.3	71.5	123	1.4
5360171	30	162	67（6）		0	2	0		0	0	0	0	0	0	0	0	0	0	1	0	2	0	0	0	1	1	1	2	4	1	29	24	98	0	1	0	3					50	60	1	14.9	75.9	112	38.8
14013218	29	158	68(10)		0	2	0		0	0	0	0	0	0	0	0	0	0	0	0	0	1	0	1	1	1	0	0	6	5	34	37	93	0	1	0	0					100	40	0	16.3	75.1	116	11
664722	28	158	80.5（10）		0	2	0		0	0	0	0	0	0	0	0	0	0	0	0	0	0	0	0	1	1	1	2	1	1	29	34	111	0	0	0	0					250	40	1	13.9	77.9	102	35.4
664722	28	158	80.5（10）		0	2	0		0	0	0	0	0	0	0	0	0	0	0	0	0	0	0	0	1	1	1	2	1	1	29	34	111	0	0	0	0					250	40	1	13.9	77.9	102	35.4
664523	27	160	82（15）		0	3	1		0	0	0	0	0	0	0	0	0	0	0	0	0	1	0	0	0	0	0	0	0	0	32	38	112	0	0	0	0					350	50	0	10.2	78.1	123	1.5
[truncated: 40 more columns]

## Sheet: Sheet2
Age	height	weight before pregnancy	BMI before pregnancy	BMI before delivery	Gestational_week	IVF（0.no 1.yes）	gravity	parity	Primipara	ICP	GDM	HDP	VBAC	fetal distress	Placental_abruption	Intrauterine Infection	PPROM	支原体感染（0无1有2衣3支+衣）	硫酸镁（1是0否）	地塞米松（1是0否）	宫缩抑制剂（1是0否）	宫缩抑制剂使用时长	gestational week	First stage of labor（hours）	First_stage_of_labor	Second stage of labor（hours）	Third stage of labor9（hours）	PPH	first labor stage	second labor stage	third labor stage	first labor stage（h）	second labor stage（h）	third labor stage（h）	Newborn weight（g）	newborn sex(1 male 2 female)	1min	5min	NICU
31	160	90				0	1	0		0	0	0	0	0	0	0	1	0	0	0	0	0	39					0	07:30:00	00:41:00	00:05:00	7.5	0.683333	0.0833333	2950	1	9	10	0
31	165	90				0	1	0		0	0	0	0	0	0	0	0	0	0	0	0	0	40					0	09:15:00	00:43:00	00:22:00	9.25	0.716667	0.366667	3550	1	10	10	0
24	159	69				0	2	0		0	0	0	0	1	0	0	0	0	0	0	0	0	40					0	09:30:00	01:28:00	00:12:00	9.5	1.46667	0.2	3200	2	10	10	1
37	165	64.5				0	3	0		0	0	0	0	0	0	0	1	0	0	0	0	0	38					0	04:55:00	00:31:00	00:02:00	4.91667	0.516667	0.0333333	2700	1	10	10	0
30	160	62.5				0	2	0		0	0	0	0	0	0	0	1	0	0	0	0	0	40					0	06:45:00	02:40:00	00:05:00	6.75	2.66667	0.0833333	3250	1	10	10	0
33	162	64.5				0	2	1		0	0	0	1	0	0	0	0	0	0	0	0	0	38					0	05:00:00	01:08:00	00:03:00	5	1.13333	0.05	2720	2	10	10	0
33	156	67				0	3	1		0	0	0	0	0	0	0	0	0	0	0	0	0	38					0	04:50:00	00:12:00	00:03:00	4.83333	0.2	0.05	3730	1	10	10	0
37	156	65				0	5	1		0	0	0	0	0	0	0	0	0	0	0	0	0	38					0	02:45:00	00:25:00	00:05:00	2.75	0.416667	0.0833333	2700	1	10	10	0
36	162	77.5				0	2	1		0	0	0	0	0	0	0	0	0	0	0	0	0	39					0	10:50:00	00:19:00	00:02:00	10.8333	0.316667	0.0333333	3620	1	8	10	0
33	167	63.5				0	1	0		0	0	0	0	0	0	0	1	0	0	0	0	0	39					0	07:25:00	01:55:00	00:03:00	7.41667	1.91667	0.05	3570	1	10	10	0
28	172	74				0	2	1		0	0	0	0	0	0	0	0	0	0	0	0	0	39					0	07:00:00	00:05:00	00:01:00	7	0.0833333	0.0166667	3600	1	10	10	0
31	159	68				0	3	1		0	0	0	0	0	0	0	0	0	0	0	0	0	40					0	05:05:00	00:06:00	00:04:00	5.08333	0.1	0.0666667	3730	1	10	10	0
29	161	67				0	2	0		0	0	0	0	1	0	0	1	0	0	0	0	0	39					0	01:18:00	00:23:00	00:08:00	1.3	0.383333	0.133333	2560	2	10	10	0
31	164	66				0	1	0		0	0	0	0	0	0	0	0	0	0	0	0	0	41					0	11:30:00	01:58:00	00:09:00	11.5	1.96667	0.15	4220	2	10	10	0
39	157	60				0	3	1		0	0	0	0	0	0	0	0	0	0	0	0	0	40					0	06:00:00	00:15:00	00:02:00	6	0.25	0.0333333	3470	2	10	10	0
33	152	65				0	3	1		0	0	0	0	0	0	0	1	0	0	0	0	0	37					0	08:15:00	00:06:00	00:14:00	8.25	0.1	0.233333	3030	1	10	10	0
34	158	67				0	2	1		0	0	0	0	0	0	0	1	0	0	0	0	0	40					0	01:55:00	00:04:00	00:06:00	1.91667	0.0666667	0.1	2730	1	10	10	0
36	158	70				0	4	1		0	0	0	0	0	0	0	0	0	0	0	0	0	39					0	08:40:00	00:20:00	00:05:00	8.66667	0.333333	0.0833333	3210	2	10	10	0
27	152	69				0	1	0		0	0	0	0	1	0	0	0	0	0	0	0	0	40					0	10:20:00	00:35:00	00:16:00	10.3333	0.583333	0.266667	3500	2	10	10	0
29	160	60				0	3	1		0	0	0	0	0	0	0	0	0	0	0	0	0	40					0	06:40:00	00:13:00	00:03:00	6.66667	0.216667	0.05	3260	2	10	10	0
34	170	61.5				0	4	1		0	0	0	0	1	0	0	0	0	0	0	0	0	40					0	02:50:00	00:25:00	00:03:00	2.83333	0.416667	0.05	3080	1	10	10	0
29	174	90				0	1	0		0	1	1	0	0	0	0	0	0	0	0	0	0	39					0	17:20:00	01:00:00	00:05:00	17.3333	1	0.0833333	4100	2	10	10	0
30	159	69				0	3	1		0	0	0	0	0	0	0	0	0	0	0	0	0	37					0	02:20:00	00:05:00	00:07:00	2.33333	0.0833333	0.116667	3100	1	10	10	0
25	160	70.3				0	1	0		0	0	0	0	0	0	0	0	0	0	0	0	0	39					0	10:00:00	01:02:00	00:02:00	10	1.03333	0.0333333	3380	1	10	10	0
31	160	58				0	2	0		0	0	0	0	1	0	0	0	0	0	0	0	0	39					0	05:00:00	01:23:00	00:07:00	5	1.38333	0.116667	3060	1	10	10	0
25	170	71				0	1	0		0	0	0	0	0	0	0	0	0	0	0	0	0	40					0	06:40:00	01:07:00	00:03:00	6.66667	1.11667	0.05	3310	1	10	10	0
31	150	61				0	3	1		0	0	0	0	1	0	0	0	0	0	0	0	0	39					0	03:00:00	00:05:00	00:04:00	3	0.0833333	0.0666667	3250	1	10	10	0
35	170	72.6				0	3	1		0	0	0	0	0	0	0	1	0	0	0	0	0	38					0	02:05:00	00:22:00	00:03:00	2.08333	0.366667	0.05	3310	1	10	10	0
28	160	66.5				0	1	0		0	0	0	0	0	0	0	0	0	0	0	0	0	39					0	05:30:00	00:39:00	00:06:00	5.5	0.65	0.1	2930	1	10	10	0
29	152	68				0	2	0		0	0	0	0	0	0	1	1	0	0	0	0	0	38					0	07:40:00	01:32:00	00:03:00	7.66667	1.53333	0.05	3070	1	10	10	1
34	155	58				0	3	1		0	0	0	0	0	0	0	0	0	0	0	0	0	38					0	06:10:00	00:07:00	00:02:00	6.16667	0.116667	0.0333333	2880	1	10	10	0
24	160	60				0	1	0		0	0	0	0	0	0	0	0	0	0	0	0	0	39					0	1 day, 2:00:00	01:11:00	00:06:00	26	1.18333	0.1	3660	1	10	10	0
33	160	69				0	1	0		0	0	0	0	0	0	0	0	0	0	0	0	0	41					0	08:10:00	00:56:00	00:09:00	8.16667	0.933333	0.15	3690	1	10	10	5.2
28	157	64				0	1	0		0	0	0	0	0	0	0	0	0	0	0	0	0	39					0	02:30:00	00:25:00	00:03:00	2.5	0.416667	0.05	2950	1	10	10	0
29	162	60				0	1	0		0	0	0	0	0	0	0	0	0	0	0	0	0	39					0	03:10:00	00:12:00	00:08:00	3.16667	0.2	0.133333	2790	1	10	10	0
29	158	65				0	1	0		0	0	0	0	0	0	0	1	0	0	0	0	0	41					0	02:00:00	00:51:00	00:14:00	2	0.85	0.233333	2900	2	10	10	0
28	169	65				0	1	0		0	1	0	0	0	0	0	0	0	0	0	0	0	39					0	03:35:00	00:14:00	00:01:00	3.58333	0.233333	0.0166667	3120	2	10	10	0
33	155	58				0	3	1		0	0	0	0	0	0	0	0	0	0	0	0	0	38					0	01:50:00	00:13:00	00:05:00	1.83333	0.216667	0.0833333	2890	2	10	10	0
31	160	60				0	1	0		0	0	0	0	0	0	0	1	0	0	0	0	0	39					0	02:15:00	00:57:00	00:13:00	2.25	0.95	0.216667	3390	2	10	10	0
30	168	64				0	1	0		0	0	0	0	0	0	0	0	0	0	0	0	0	38					0	02:20:00	00:45:00	00:10:00	2.33333	0.75	0.166667	3200	1	10	10	0
34	155	58				0	2	0		0	0	1	0	0	0	0	0	0	0	0	0	0	38					0	05:10:00	00:14:00	00:03:00	5.16667	0.233333	0.05	2230	1	10	10	1
40	165					1	3	1		0	0	0	0	0	0	0	0	0	0	0	0		38					0	06:15:00	01:23:00	00:04:00	6.25	1.38333	0.0666667	2640	1	10	10	0
30	167	63				0	2	0		0	0	0	0	0	0	0	1	0	0	0	0	0	39					1	02:30:00	01:34:00	00:03:00	2.5	1.56667	0.05	3710	1	10	10	0
31	165	69				0	3	1		0	0	0	0	0	0	0	0	0	0	0	0		40					0	00:30:00	00:25:00	00:15:00	0.5	0.416667	0.25	3190	1	10	10	0
27	160	70				0	2	1		0	0	0	0	0	0	0	0	0	0	0	0	0	40					0	14:40:00	00:08:00	00:05:00	14.6667	0.133333	0.0833333	3670	1	10	10	0
34	160	82				0	2	1		0	0	0	0	0	0	0	1	0	0	0	0	0	40					0	07:40:00	00:06:00	00:02:00	7.66667	0.1	0.0333333	3790	1	9	10	0
34	160	61				0	3	1		0	0	0	0	1	0	0	0	0	0	0	0	0	39					0	04:28:00	00:03:00	00:09:00	4.46667	0.05	0.15	3250	1	10	10	0
25	163	71.5				0	2	0		0	0	0	0	0	0	0	1	0	0	0	0	0	40					0	17:20:00	00:56:00	00:09:00	17.3333	0.933333	0.15	3390	2	9	10	0
40	163	61				0	3	1		0	1	0	0	1	1	0	0	0	0	0	0	0	39					0	04:10:00	00:34:00	00:08:00	4.16667	0.566667	0.133333	3640	1	10	10	0
26	166	74				0	1	0		0	0	0	0	0	0	0	1	0	0	0	0	0	39					0	1 day, 0:30:00	01:30:00	00:13:00	24.5	1.5	0.216667	3260	2	9	9	1
26	155	50				0	1	0		0	0	0	0	0	0	0	0	0	0	0	0	0	39					0	06:00:00	00:16:00	00:05:00	6	0.266667	0.0833333	2360	2	10	10	0
26	161	56				0	1	0		0	0	0	0	1	0	0	0	0	0	0	0	0	38					0	02:40:00	00:33:00	00:05:00	2.66667	0.55	0.0833333	2780	2	10	10	0
27	165	58				0	1	0		0	0	0	0	0	0	0	0	0	0	0	0	0	40					0	10:50:00	01:45:00	00:05:00	10.8333	1.75	0.0833333	3180	1	10	10	0
23	159	51				0	1	0		0	0	0	0	1	0	0	0	0	0	0	0	0	40					1	13:30:00	01:08:00	00:02:00	13.5	1.13333	0.0333333	3620	2	10	10	0
24	159	55				0	2	1		0	0	0	0	0	0	0	0	0	0	0	0	0	40					0	11:50:00	00:30:00	00:05:00	11.8333	0.5	0.0833333	3940	1	10	10	0
24	155	53.5				0	1	0		0	0	0	0	0	0	0	0	0	0	0	0	0	39					0	05:10:00	00:09:00	00:03:00	5.16667	0.15	0.05	3050	1	10	10	0
33	165	60				0	2	1		1	1	0	0	0	0	0	1	0	0	0	0	0	37					0	02:02:00	00:16:00	00:05:00	2.03333	0.266667	0.0833333	3350	2	10	10	0
30	158	59				0	2	1		0	0	0	0	0	0	0	0	0	0	0	0	0	40					0	03:10:00	00:27:00	00:03:00	3.16667	0.45	0.05	3530	1	10	10	0
35	160	68.5				0	3	1		0	0	0	0	0	0	0	0	0	0	0	0	0	39					0	07:00:00	00:21:00	00:04:00	7	0.35	0.0666667	3610	1	10	10	0
27	168	62				0	2	0		0	0	0	0	0	0	0	1	0	0	0	0	0	39					0	06:40:00	01:00:00	00:01:00	6.66667	1	0.0166667	3400	1	8	10	0
26	162	62				0	1	0		0	0	0	0	0	0	0	0	0	0	0	0	0	40					0	06:20:00	00:34:00	00:03:00	6.33333	0.566667	0.05	2810	2	10	10	0
28	159	60				0	1	0		0	0	0	0	0	0	0	1	0	0	0	0	0	37					0	16:10:00	02:37:00	00:03:00	16.1667	2.61667	0.05	2960	1	10	10	0
40	158	59.5				0	3	1		0	0	0	0	0	0	0	0	0	0	0	0	0	41					1	07:05:00	00:49:00	00:04:00	7.08333	0.816667	0.0666667	3640	1	10	10	0
33	169	69				0	1	0		0	0	0	0	0	0	0	1	0	0	0	0	0	40					0	11:15:00	01:12:00	00:02:00	11.25	1.2	0.0333333	3670	1	10	10	1
29	163	68.5				0	1	0		0	0	0	0	0	0	0	0	0	0	0	0	0	39					0	16:10:00	01:04:00	00:07:00	16.1667	1.06667	0.116667	3470	1	10	10	0
34	158	64.5				0	2	1		0	0	0	0	0	0	0	1	0	0	0	0	0	37					0	03:55:00	00:21:00	00:06:00	3.91667	0.35	0.1	3190	2	10	10	0
31	160	69				0	3	1		0	0	0	0	0	0	0	0	0	0	0	0	0	38					0	04:00:00	00:25:00	00:03:00	4	0.416667	0.05	3470	2	9	10	0
24	151	64				1	1	0		0	0	0	0	0	0	0	0	0	0	0	0	0	40					0	04:20:00	01:21:00	00:04:00	4.33333	1.35	0.0666667	3370	1	10	10	0
28	150	70				0	2	1		0	0	0	0	1	0	0	0	0	0	0	0	0	39					0	05:33:00	00:15:00	00:07:00	5.55	0.25	0.116667	3290	1	10	10	0
34	158	59.5				0	4	1		0	0	0	0	0	0	0	0	0	0	0	0	0	39					0	08:50:00	00:18:00	00:04:00	8.83333	0.3	0.0666667	3090	1	10	10	0
34	160	63				0	3	1		0	0	0	0	0	0	0	0	0	0	0	0	0	38					0	02:15:00	00:15:00	00:10:00	2.25	0.25	0.166667	2830	2	10	10	0
29	166	70				0	1	0		0	0	0	0	0	0	0	0	0	0	0	0	0	40					0	03:50:00	00:18:00	00:07:00	3.83333	0.3	0.116667	2490	2	10	10	0
30	169	81				0	2	0		0	0	0	0	0	0	0	1	0	0	0	0	0	41					0	06:10:00	00:37:00	00:08:00	6.16667	0.616667	0.133333	3240	1	10	10	0
41	161	72				0	3	1		0	1	0	0	0	0	0	1	0	0	0	0	0	38					0	02:35:00	00:19:00	00:06:00	2.58333	0.316667	0.1	3210	1	10	10	0
34	165	63.5				1	1	0		0	0	0	0	1	0	0	1	0	0	0	0	0	37					0	04:45:00	00:50:00	00:05:00	4.75	0.833333	0.0833333	2720	1	10	10	0
27	168	74				0	1	0		0	0	0	0	0	0	0	1	0	0	0	0	0	37					0	02:59:00	00:59:00	00:03:00	2.98333	0.983333	0.05	3280	2	10	10	0
30	163	67				0	1	0		0	0	0	0	1	1	0	0	0	0	0	0	0	39					0	05:36:00	00:54:00	00:05:00	5.6	0.9	0.0833333	3230	1	10	10	0
30	165	75				0	2	0		0	1	1	0	0	0	0	0	0	1	0	0	0	39					1	01:35:00	01:20:00	00:05:00	1.58333	1.33333	0.0833333	3540	2	10	10	0
28	170	75				0	1	0		0	0	0	0	0	0	0	0	0	0	0	0	0	40					0	02:30:00	00:26:00	00:04:00	2.5	0.433333	0.0666667	3960	2	10	10	0
29	159.5	62				0	1	0		0	0	0	0	0	0	0	0	0	0	0	0	0	40					0	00:25:00	00:29:00	00:06:00	0.416667	0.483333	0.1	2840	2	10	10	0
32	159	61				0	2	0		0	0	0	0	0	0	0	0	0	0	0	0	0	39					0	15:00:00	03:08:00	00:07:00	15	3.13333	0.116667	3450	1	10	10	0
27	157	54				0	1	0		0	0	0	0	1	0	0	0	0	0	0	0	0	39					0	14:30:00	01:40:00	00:04:00	14.5	1.66667	0.0666667	3250	1	10	10	0
24	155	63				0	1	0		0	0	0	0	0	0	0	1	0	0	0	0	0	39					0	03:10:00	00:11:00	00:02:00	3.16667	0.183333	0.0333333	3190	2	10	10	0
32	155	60				0	2	1		0	0	0	0	0		0	0	0	0	0	0	0	38					0	02:40:00	00:08:00	00:04:00	2.66667	0.133333	0.0666667	3320	1	10	10	0
33	156	64				0	6	1		0	0	0	0	0	0	0	0	0	0	0	0	0	39					0	10:30:00	00:07:00	00:06:00	10.5	0.116667	0.1	3330	1	10	10	0
30	172	76				0	1	0		0	0	0	0	0	0	0	0	0	0	0	0	0	39					0	07:25:00	00:15:00	00:05:00	7.41667	0.25	0.0833333	3260	2	10	10	0
33	166	65				0	1	0		0	0	0	0	0	0	0	0	0	0	0	0	0	38					0	03:17:00	01:00:00	00:08:00	3.28333	1	0.133333	3300	1	10	10	1
34	165	77.5				0	2	1		0	1	0	0	0	0	0	1	0	0	0	0	0	38					0	05:45:00	00:29:00	00:06:00	5.75	0.483333	0.1	3550	1	10	10	0
29	159	62				0	1	0		0	0	0	0	0	0	0	1	0	0	0	0	0	38					0	13:40:00	01:23:00	00:07:00	13.6667	1.38333	0.116667	3170	1	10	10	0
34	155	66				0	3	2		0	0	0	0	0	0	0	1	0	0	0	0	0	38					0	05:55:00	00:11:00	00:08:00	5.91667	0.183333	0.133333	3290	1	10	10	0
29	160	72				0	1	0		0	0	1	0	0	0	0	0	0	0	0	0	0	40					0	06:30:00	01:14:00	00:02:00	6.5	1.23333	0.0333333	3400	2	10	10	0
29	168	67.5				0	2	1		0	0	0	0	0	0	0	0	0	0	0	0	0	40					0	03:20:00	00:34:00	00:06:00	3.33333	0.566667	0.1	3940	2	10	10	0
34	160	68				0	1	0		0	0	0	0	0	0	0	0	0	0	0	0	0	40					0	16:50:00	02:18:00	00:04:00	16.8333	2.3	0.0666667	3060	2	10	10	0
29	158	62				0	1	0		0	0	0	0	0	0	0	0	0	0	0	0	0	39					1	13:00:00	01:10:00	00:05:00	13	1.16667	0.0833333	3930	1	10	10	0
33	155	60				0	2	1		0	0	0	0	0	0	0	0	0	0	0	0	0	39					0	02:05:00	00:10:00	00:04:00	2.08333	0.166667	0.0666667	3030	2	10	10	0
27	163	78				0	3	1		0	0	0	0	0	0	0	0	0	0	0	0	0	39					0	02:05:00	00:20:00	00:05:00	2.08333	0.333333	0.0833333	3780	1	10	10	0
33	163	68				0	1	0		0	0	0	0	0	0	0	0	0	0	0	0		40					0	03:15:00	00:14:00	00:02:00	3.25	0.233333	0.0333333	2900	2	10	10	0
28	154	54				0	2	0		0	0	0	0	0	0	0	1	0	0	0			40					0	12:30:00	01:06:00	00:03:00	12.5	1.1	0.05	3230	1	10	10	0
28	160	78				0	1	0		0	1	0	0	0	0	0	0	0					38					0	11:00:00	00:50:00	00:03:00	11	0.833333	0.05	2830	1	10	10	0
33	158	66				0	2	1		0	0	0	0	0	0	0	1	0					39					0	01:30:00	00:11:00	00:08:00	1.5	0.183333	0.133333	3460	2	10	10	0
29	165	71				0	1	0		0	0	0	0	0	0	0	1	0					40					0	08:10:00	00:04:00	00:03:00	8.16667	0.0666667	0.05	3150	2	10	10	0
27	162	66.5				0	1	0		0	0	0	0	0	0	0	0	0					39					0	09:15:00	01:38:00	00:02:00	9.25	1.63333	0.0333333	4180	1	10	10	0
28	170	66.5				0	1	0		0	0	0	0	0	0	0	1	0					39					0	03:20:00	01:15:00	00:07:00	3.33333	1.25	0.116667	3550	1	10	10	0
33	160	55				0	1	0		0	1	0	0	0	0	0	0	0					39					0	12:00:00	01:27:00	00:09:00	12	1.45	0.15	3480	1	10	10	0
32	160	78				0	2	1		0	1	0	0	1	0	0	0	0					40					0	07:50:00	00:09:00	00:06:00	7.83333	0.15	0.1	4120	1	10	10	0
33	160					0	1	0		0	1	0	0	0	0	0	1	0					40					0	07:20:00	00:29:00	00:01:00	7.33333	0.483333	0.0166667	3430	1	10	10	0
31	152	63				0	2	1		0	0	0	0	0	0	0	0	0					40					0	08:40:00	00:08:00	00:12:00	8.66667	0.133333	0.2	3550	2	10	10	0
33	165	71				0	4	0		0	0	0	0	1	0	0	0	0					39					0	10:10:00	02:20:00	00:05:00	10.1667	2.33333	0.0833333	3550	1	10	10	0
32	163	55.7				0	2	1		0	0	0	0	0	0	0	0	0					39					0	05:35:00	00:21:00	00:09:00	5.58333	0.35	0.15	2790	1	10	10	0
31	158	73				0	2	1		0	0	0	0	0	0	0	1	0					40					0	01:20:00	00:26:00	00:04:00	1.33333	0.433333	0.0666667	3800	2	10	10	0
27	160	59				0	2	1		0	0	0	0	0	0	0	1	0					38					0	03:00:00	00:09:00	00:03:00	3	0.15	0.05	2970	1	10	10	0
23	155	67				0	1	0		0	0	0	0	0	0	0	0	0					37					0	02:10:00	00:16:00	00:06:00	2.16667	0.266667	0.1	3740	1	10	10	0
33	163	60				0	2	1		0	0	0	0	0	0	0	1	0					39					0	00:45:00	00:07:00	00:03:00	0.75	0.116667	0.05	3090	1	10	10	0
28	152	66				0	2	1		0	0	0	0	0	0	0	1	0					39					0	08:50:00	01:24:00	00:03:00	8.83333	1.4	0.05	3110	2	10	10	0
34	165	61.5				0	3	1		1	0	0	0	0	0	0	0	0					38					0	01:20:00	00:10:00	00:05:00	1.33333	0.166667	0.0833333	3730	2	10	10	0
30	156	56				0	2	0		0	0	0	0	1	0	0	0						39					0	02:25:00	00:21:00	00:04:00	2.41667	0.35	0.0666667	3040	2	10	10	0
31	162	64				0	1	0		0	1	0	0	0	0	0	1						39					0	11:40:00	01:23:00	00:09:00	11.6667	1.38333	0.15	3310	1	10	10	0
24	170	62				0	1	0		0	0	0	0	1	0	0	0						39					0	04:27:00	00:37:00	00:06:00	4.45	0.616667	0.1	3380	2	10	10	0
30	159	54				0	2	1		0	0	0	0	0	0	0	0						38					0	03:50:00	00:10:00	00:05:00	3.83333	0.166667	0.0833333	2770	2	10	10	0
24	163	65				0	1	0		0	0	0	0	0	0	0	0						40					0	11:30:00	01:35:00	00:05:00	11.5	1.58333	0.0833333	3260	1	10	10	0
25	165	67				0	2	0		0	0	0	0	0	0	0	0						40					0	04:00:00	00:56:00	00:07:00	4	0.933333	0.116667	3300	1	10	10	0
36	160	76				0	2	1		0	0	0	1	0	0	0	0						38					0	09:15:00	00:20:00	00:07:00	9.25	0.333333	0.116667	3130	1	10	10	0
31	153	48				0	1	0		0	0	0	0	0	0	0	1						38					0	02:50:00	00:18:00	00:06:00	2.83333	0.3	0.1	3010	2	10	10	0
33	163	78				0	1	0		0	1	0	0	1	0	0	0						39					0	06:10:00	00:29:00	00:12:00	6.16667	0.483333	0.2	3130	2	10	10	0
36	152	56				0	2	1		0	0	0	0	0	0	0	0						38					0	00:45:00	00:16:00	00:11:00	0.75	0.266667	0.183333	3410	2	10	10	0
28	171	80				0	1	0		0	0	0	0	0	0	0	0						40					0	19:50:00	00:32:00	00:05:00	19.8333	0.533333	0.0833333	3840	1	10	10	0
34	161					0	4	1		0	0	0	0	0	0	0	1						39					0	02:00:00	00:39:00	00:01:00	2	0.65	0.0166667	3300	2	10	10	0
34	165	73				0	4	1		0	1	0	0	1	0	0	0						38					0	08:50:00	00:15:00	00:05:00	8.83333	0.25	0.0833333	2750	2	10	10	0
31	165	69				0	3	1		0	0	0	0	0	0	0	0						38					0	03:43:00	00:17:00	00:03:00	3.71667	0.283333	0.05	3670	2	10	10	0
28	160	70				0	1	0		0	0	0	0	1	0	0	0						40					0	20:20:00	01:02:00	00:07:00	20.3333	1.03333	0.116667	3870	2	10	10	0
28	162	70				0	4	1		0	0	0	0	0	0	0	1						40					0	00:40:00	00:22:00	00:03:00	0.666667	0.366667	0.05	3570	1	10	10	0
34	155	69				0	3	1		0	0	0	0	0	0	0	1						37					0	00:14:00	00:16:00	00:40:00	0.233333	0.266667	0.666667	3110	2	10	10	0
27	150	58.5				0	1	0		0	0	0	0	1	0	0	1						39					0	03:00:00	01:10:00	00:02:00	3	1.16667	0.0333333	2630	1	10	10	0
31	168	73				0	1	0		0	0	0	0	0	0	0	0						40					0	09:50:00	00:37:00	00:03:00	9.83333	0.616667	0.05	3150	2	10	10	0
26	156	59				0	2	0		0	0	0	0	1	0	0	1						41					0	03:05:00	00:46:00	00:10:00	3.08333	0.766667	0.166667	3460	2	10	10	0
36	160	72				0	5	1		0	0	0	0	0	0	0	1						39					1	10:40:00	00:41:00	00:05:00	10.6667	0.683333	0.0833333	3850	2	10	10	0
30	164	57.5				0	1	0		0	0	0	0	0	0	0	0						41					0	03:45:00	00:10:00	00:08:00	3.75	0.166667	0.133333	3680	2	10	10	0
30	158	72				0	2	0		0	0	0	0	1	0	0	0						40					0	02:30:00	00:52:00	00:03:00	2.5	0.866667	0.05	3440	2	10	10	0
33	160	76				0	3	1		0	1	0	0	1	0	0	0						39					0	06:20:00	00:20:00	00:09:00	6.33333	0.333333	0.15	3690	2	10	10	0
34	172	77				0	2	1		0	0	0	0	0	0	0	0						38					0	04:02:00	00:02:00	00:04:00	4.03333	0.0333333	0.0666667	3710	1	10	10	0
37	156	64				0	3	1		0	1	0	0	0	0	0	1						37					0	05:30:00	00:10:00	00:39:00	5.5	0.166667	0.65	3040	1	10	10	0
24	158	72				0	2	0		0	0	0	0	1	0	0	1						40					0	16:45:00	00:36:00	00:05:00	16.75	0.6	0.0833333	3500	2	10	10	0
33	164	63				0	1	0		0	0	0	0	1	0	0	0						40					0	12:35:00	00:24:00	00:06:00	12.5833	0.4	0.1	3300	1	10	10	1
35	160	76				0	5	1		0	0	0	0	1	0	0	0						40					0	10:00:00	00:13:00	00:04:00	10	0.216667	0.0666667	3860	2	10	10	0
27	158					0	1	0		0	0	0	0	0	0	0	1						39					0	01:45:00	00:14:00	00:06:00	1.75	0.233333	0.1	3920	1	10	10	0
28	158	67				0	3	1		0	0	0	0	0	0	0	0						41					0	04:20:00	00:18:00	00:03:00	4.33333	0.3	0.05	3410	2	10	10	0
31	155	67				0	2	1		0	0	0	0	0	0	0	1						39					0	01:50:00	00:07:00	00:02:00	1.83333	0.116667	0.0333333	3940	1	10	10	0
30	164	64				0	2	1		0	0	0	0	0	0	0	0						39					0	05:00:00	01:05:00	00:04:00	5	1.08333	0.0666667	3570	1	10	10	0
36	169	61.5				0	3	1		0	0	0	0	0	0	0	0						40					0	10:20:00	00:03:00	00:07:00	10.3333	0.05	0.116667	3630	2	10	10	0
30	155	74.5				0	1	0		0	1	0	0	1	0	0	0						40					0	06:40:00	01:16:00	00:09:00	6.66667	1.26667	0.15	3530	2	10	10	0
25	163	66				0	1	0		0	0	0	0	0	0	0	1						37					0	02:15:00	00:33:00	00:02:00	2.25	0.55	0.0333333	2240	1	10	10	1
28	157	56				0	2	0		0	0	0	0	1	0	0	0						39					0	05:40:00	01:24:00	00:03:00	5.66667	1.4	0.05	3470	2	10	10	0
21	158	61				0	3	0		0	0	0	0	0	0	0	1						39					0	02:20:00	00:47:00	00:23:00	2.33333	0.783333	0.383333	3240	1	10	10	0
33	176	65				0	2	1		0	0	0	0	0	0	0	0						38					0	04:30:00	00:14:00	00:06:00	4.5	0.233333	0.1	3120	1	10	10	0
30	160	70				0	1	0		0	0	0	0	0	0	0	0						38					0	04:50:00	02:22:00	00:00:00	4.83333	2.36667	0	3350	1	10	10	0
25	163	66				0	1	0		0	0	0	0	0	0	0	1						37					0	02:15:00	00:33:00	00:02:00	2.25	0.55	0.0333333	2240	1	10	10	1
31	160	73				0	1	0		0	0	0	0	0	0	0	0						39					0	05:00:00	00:58:00	00:14:00	5	0.966667	0.233333	3520	1	8	10	0
26	153	50				0	3	1		0	0	0	0	0	0	0	1						38					0	02:15:00	00:15:00	00:10:00	2.25	0.25	0.166667	2430	2	10	10	0
29	156	63				0	1	0		0	0	0	0	0	0	0	1						40					0	09:40:00	01:18:00	00:03:00	9.66667	1.3	0.05	3420	1	10	10	0
29	163					0	2	0		0	1	0	0	0	0	0	1						37					0	03:30:00	00:17:00	00:05:00	3.5	0.283333	0.0833333	2590	1	10	10	1
28	163	57				0	1	0		0	0	0	0	0	0	0	0						39					0	07:20:00	00:19:00	00:06:00	7.33333	0.316667	0.1	2880	1	10	10	0
40	159	83				0	4	1		0	0	0	0	0	0	0	0						39					0	02:20:00	00:14:00	00:06:00	2.33333	0.233333	0.1	3240	2	10	10	0
30	164	67.5				0	2	1		0	0	0	0	0	0	0	1						39					0	05:30:00	00:32:00	00:03:00	5.5	0.533333	0.05	4130	1	10	10	0
29	162	59				0	2	0		0	0	0	0	0	0	0	0						38					0	06:30:00	01:22:00	00:03:00	6.5	1.36667	0.05	3090	1	10	10	0
29	148					0	1	0		0	0	0	0	0	0	0	1						38					0	04:20:00	01:00:00	00:05:00	4.33333	1	0.0833333	2570	1	10	10	0
41	158	68.5				1	6	1		0	0	0	0	0	0	0	1						37					0	16:09:00	00:02:00	00:04:00	16.15	0.0333333	0.0666667	3100	2	10	10	0
25	172	63				0	1	0		0	0	0	0	0	0	0	0						39					0	14:20:00	00:13:00	00:07:00	14.3333	0.216667	0.116667	3110	2	10	10	0
26	160	59.5				0	3	1		0	0	0	0	1	0	0	0						41					0	03:03:00	00:01:00	00:04:00	3.05	0.0166667	0.0666667	2070	2	10	10	0
25	166	61				0	3	1		0	0	0	0	0	0	0	0						39					0	03:40:00	00:04:00	00:08:00	3.66667	0.0666667	0.133333	3310	2	10	10	0
34	163	83.5				0	1	0		0	1	0	0	0	0	0	0						39					0	05:20:00	00:19:00	00:04:00	5.33333	0.316667	0.0666667	3270	2	10	10	0
26	162	64				0	1	0		0	0	0	0	0	0	0	0						40					0	10:50:00	00:54:00	00:04:00	10.8333	0.9	0.0666667	3260	1	10	10	0
18	162	87				0	1	0		0	0	0	0	0	0	0	0						40					0	04:20:00	00:26:00	00:05:00	4.33333	0.433333	0.0833333	3820	1	10	10	1
25	158	51				0	2	0		0	0	0	0	0	0	0	1						39					0	02:30:00	00:43:00	00:07:00	2.5	0.716667	0.116667	3070	2	10	10	0
36	147	58				0	2	1		0	0	0	0	0	0	0	0						40					0	07:10:00	00:15:00	00:03:00	7.16667	0.25	0.05	3040	2	10	10	0
33	157	68.5				0	2	1		0	0	0	0	0	0	0	0						40					1	07:30:00	00:20:00	00:05:00	7.5	0.333333	0.0833333	3480	2	10	10	0
32	161	67				0	2	1		0	0	0	1	0	0	0	0						40					0	02:45:00	00:18:00	00:03:00	2.75	0.3	0.05	3510	2	10	10	0
39	155	62				0	4	1		0	0	0	0	1	0	0	1						40					0	02:25:00	01:35:00	00:04:00	2.41667	1.58333	0.0666667	3540	2	10	10	0
31	152	66				0	3	1		0	1	0	0	0	0	0	1						37					0	01:50:00	00:02:00	00:08:00	1.83333	0.0333333	0.133333	2700	2	10	10	0
27	160	61				0	1	0		0	0	0	0	1	0	0	0						39					0	00:40:00	00:54:00	00:02:00	0.666667	0.9	0.0333333	2590	2	10	10	0
28	166	69				0	1	0		0	0	0	0	0	0	0	0						38					1	08:40:00	00:43:00	00:10:00	8.66667	0.716667	0.166667	3460	1	10	10	0
29	170	75				0	1	0		0	1	0	0	0	0	0	0						40					0	06:00:00	00:13:00	00:07:00	6	0.216667	0.116667	3350	2	10	10	0
24	165	67				0	3	0		0	0	0	0	0	0	0	0						37					0	04:00:00	00:18:00	00:05:00	4	0.3	0.0833333	3360	1	10	10	0
32	172	70				0	2	1		0	0	0	0	0	0	0	0						40					0	05:35:00	00:23:00	00:07:00	5.58333	0.383333	0.116667	3320	2	10	10	0
39	155	52.5				0	6	1		0	1	0	0	0	0	0	0						41					0	03:42:00	00:14:00	00:07:00	3.7	0.233333	0.116667	3250	1	10	10	0
23	155	57				0	1	0		0	0	0	0	1	0	0	1						39					0	06:50:00	00:57:00	00:06:00	6.83333	0.95	0.1	3150	1	10	10	0
33	163	60				0	3	1		0	0	0	0	0	0	0	1						40					0	06:50:00	00:15:00	00:05:00	6.83333	0.25	0.0833333	3430	2	10	10	0
25	164	78				0	2	0		0	0	0	0	0	0	0	0						39					0	06:00:00	02:03:00	00:15:00	6	2.05	0.25	3560	2	10	10	0
29	155	75				0	3	1		0	0	0	1	0	0	0	0						39					0	02:00:00	00:14:00	00:07:00	2	0.233333	0.116667	2740	2	10	10	0
27	166	74				0	1	0		0	0	0	0	0	0	0	1						41					0	05:50:00	00:48:00	00:10:00	5.83333	0.8	0.166667	3670	1	10	10	0
31	168	74				0	1	0		0	0	0	0	0	0	0	0						40					0	07:30:00	00:32:00	00:05:00	7.5	0.533333	0.0833333	3140	1	10	10	0
30	162	75				0	2	1		0	0	0	0	0	0	0	0						40					0	03:10:00	00:47:00	00:15:00	3.16667	0.783333	0.25	3740	1	10	10	0
35	158	72				0	3	1		0	0	0	0	0	0	0	0						40					0	03:20:00	00:28:00	00:07:00	3.33333	0.466667	0.116667	3240	2	10	10	0
34	160	80.5				0	3	1		0	0	0	0	0	0	0	0						40					0	04:10:00	00:11:00	00:04:00	4.16667	0.183333	0.0666667	4220	2	10	10	0
28	160	75.5				0	2	1		0	1	0	0	0	0	0	0						38					0	07:20:00	00:11:00	00:04:00	7.33333	0.183333	0.0666667	3340	1	10	10	0
27	167	62.5				0	1	0		0	0	0	0	0	0	0	0						40					0	10:55:00	01:48:00	00:05:00	10.9167	1.8	0.0833333	3270	1	10	10	0
29	156	63				0	1	0		0	0	0	0	0	0	0	0						38					0	08:10:00	01:17:00	00:03:00	8.16667	1.28333	0.05	3360	1	10	10	0
38	160	69				0	2	1		0	1	1	0	0	0	0	1						38					1	06:00:00	01:23:00	00:07:00	6	1.38333	0.116667	3190	1	10	10	0
34	174	84				0	2	1		0	1	0	0	0	0	0	0						39					0	09:55:00	00:30:00	00:05:00	9.91667	0.5	0.0833333	4370	2	10	10	0
35	158	63				0	1	0		1	1	0	0	0	0	0	1						38					0	05:40:00	00:15:00	00:01:00	5.66667	0.25	0.0166667	3070	2	10	10	0
36	170					0	2	1		0	1	0	0	0	0	0	1						38					0	15:01:00	00:06:00	00:04:00	15.0167	0.1	0.0666667	3620	2	10	10	0
30	160	84				0	4	1		0	0	0	0	0	0	0	1						40					0	05:20:00	00:15:00	00:11:00	5.33333	0.25	0.183333	3630	1	10	10	0
33	155	70				0	2	1		0	0	0	0	0	0	0	0						37					0	08:00:00	00:19:00	00:04:00	8	0.316667	0.0666667	2580	2	10	10	0
26	164	81.5				0	1	0		0	0	0	0	0	0	0	0						39					0	07:20:00	00:18:00	00:11:00	7.33333	0.3	0.183333	2940	2	10	10	0
24	157	56.5				0	3	0		0	0	0	0	1	0	0	0						40					0	03:00:00	00:16:00	00:06:00	3	0.266667	0.1	3390	1	10	10	0
41	160	66.5				0	1	0		0	1	0	0	0	0	0	1						38					0	15:30:00	03:34:00	00:04:00	15.5	3.56667	0.0666667	3630	1	10	10	0
37	158	62				0	3	1		0	0	0	0	0	1	0	0						37					1	03:35:00	00:15:00	00:04:00	3.58333	0.25	0.0666667	2600	2	10	10	0
38	158	60				0	3	1		0	1	0	0	0	0	0	0						39					0	03:50:00	00:15:00	00:10:00	3.83333	0.25	0.166667	3470	2	10	10	0
27	164	75				0	1	0		0	0	0	0	1	0	0	0						40					1	06:58:00	00:26:00	00:05:00	6.96667	0.433333	0.0833333	3820	1	10	10	0
28	160	64.5				0	2	0		0	0	0	0	0	0	0	0						40					0	19:20:00	00:30:00	00:05:00	19.3333	0.5	0.0833333	3810	1	10	10	0
26	171	75				0	1	0		0	0	0	0	0	0	0	0						40					0	01:30:00	00:08:00	00:04:00	1.5	0.133333	0.0666667	3340	2	10	10	0
31	162	70				0	3	1		0	0	0	0	0	0	0	1						40					0	02:35:00	00:05:00	00:08:00	2.58333	0.0833333	0.133333	3310	2	10	10	1
26	158	56				0	1	0		0	0	0	0	0	0	0	0						39					0	06:00:00	03:22:00	00:03:00	6	3.36667	0.05	3490	2	10	10	0
32	164	62				0	2	1		0	0	0	0	1	0	0	0						40					0	09:25:00	00:08:00	00:02:00	9.41667	0.133333	0.0333333	3460	2	10	10	0
35	163	73				0	2	1		0	0	0	0	0	0	0	1						39					0	02:50:00	00:26:00	00:04:00	2.83333	0.433333	0.0666667	3780	1	10	10	0
31	159	58				0	1	0		0	1	0	0	0	0	0	1						39					0	07:36:00	00:28:00	00:04:00	7.6	0.466667	0.0666667	3600	2	10	10	0
29	162	67.5				0	1	0		0	0	0	0	0	0	0	0						40					0	01:20:00	00:36:00	00:04:00	1.33333	0.6	0.0666667	3270	1	10	10	0
28	163	72				0	1	0		0	0	0	0	0	0	0	0						40					0	04:55:00	01:48:00	00:02:00	4.91667	1.8	0.0333333	3290	1	10	10	0
33	155	56.5				0	2	1		0	0	0	0	0	0	0	0						38					0	02:10:00	00:25:00	00:07:00	2.16667	0.416667	0.116667	2660	2	10	10	0
38	160	71				0	4	1		0	1	0	0	0	0	0	1						39					0	04:20:00	00:34:00	00:05:00	4.33333	0.566667	0.0833333	4220	2	10	10	0
35	167	72				1	1	0		0	0	0	0	0	0	0	0						41					0	06:20:00	00:39:00	00:03:00	6.33333	0.65	0.05	4120	2	10	10	0
29	162	59				0	1	0		0	0	0	0	1	0	0	0						38					0	05:00:00	00:26:00	00:04:00	5	0.433333	0.0666667	3120	1	10	10	0
36	165	77				0	3	1		0	0	0	0	0	0	0	1						39					0	02:20:00	00:14:00	00:05:00	2.33333	0.233333	0.0833333	3410	2	10	10	0
33	160	81				0	3	1		1	0	0	0	0	0	0	1						39					0	03:40:00	00:05:00	00:02:00	3.66667	0.0833333	0.0333333	3360	1	10	10	0
31	163	59				0	2	0		0	0	0	0	0	0	0	0						39					0	05:40:00	00:48:00	00:07:00	5.66667	0.8	0.116667	2740	2	10	10	0
25	160	70				0	1	0		0	0	0	0	1	0	0	0						38					0	05:35:00	00:51:00	00:04:00	5.58333	0.85	0.0666667	3710	2	10	10	0
29	166	66				0	2	0		0	0	0	0	1	0	0	0						39					0	08:30:00	00:20:00	00:02:00	8.5	0.333333	0.0333333	3010	1	10	10	0
31	161	66.5				0	2	1		0	0	0	1	1	0	0	0						38					0	06:30:00	00:38:00	00:07:00	6.5	0.633333	0.116667	3270	2	9	10	0
23	156	68				0	3	1		0	0	0	0	0	0	0	1						39					0	05:10:00	00:17:00	00:13:00	5.16667	0.283333	0.216667	3620	2	10	10	0
30	160	62.5				0	1	0		0	0	0	0	1	0	0	0						40					0	12:34:00	00:41:00	00:03:00	12.5667	0.683333	0.05	3390	1	10	10	0
25	172	74				0	3	0		0	0	0	0	0	0	0	0						39					0	13:00:00	01:18:00	00:05:00	13	1.3	0.0833333	3890	1	10	10	0
31	159	67.5				0	3	1		0	0	0	0	0	0	0	0						40					0	03:10:00	00:09:00	00:03:00	3.16667	0.15	0.05	2900	2	10	10	0
37	163	72.5				0	3	1		0	0	0	0	0	0	0	1						38					0	02:25:00	00:10:00	00:03:00	2.41667	0.166667	0.05	3720	1	10	10	0
25	165	87				0	1	0		0	0	0	0	1	0	0	0						41					0	17:30:00	00:28:00	00:06:00	17.5	0.466667	0.1	3200	2	10	10	0
29	160	69				0	3	1		0	0	0	0	0	0	0	0						40					0	08:47:00	00:16:00	00:07:00	8.78333	0.266667	0.116667	3520	2	10	10	0
34	170	76.5				0	2	0		0	0	0	0	0	0	0	1						40					0	10:10:00	00:10:00	00:15:00	10.1667	0.166667	0.25	3910	1	10	10	0
27	165	87				0	1	0		0	0	0	0	0	0	0	1						38					0	17:34:00	00:37:00	00:08:00	17.5667	0.616667	0.133333	3780	2	10	10	0
30	163	67				0	1	0		0	0	0	0	0	0	0	0						39					0	03:30:00	00:45:00	00:05:00	3.5	0.75	0.0833333	3380	2	10	10	0
30	160	70				0	1	0		0	0	1	0	0	0	0	0						38					0	01:00:00	00:59:00	00:16:00	1	0.983333	0.266667	3280	1	10	10	0
41	153	54				0	7	1		0	1	0	0	1	0	0	0						39					0	06:15:00	00:15:00	00:03:00	6.25	0.25	0.05	3730	1	10	10	0
29	154	73.5				0	1	0		0	0	0	0	0	0	0	0						39					0	11:00:00	00:35:00	00:02:00	11	0.583333	0.0333333	3340	2	10	10	0
28	162	62.5				0	2	0		0	0	0	0	0	0	1	1						38					0	10:15:00	00:39:00	00:06:00	10.25	0.65	0.1	3110	1	10	10	0
29	161	82				0	1	0		0	0	0	0	1	0	0	0						40					0	16:15:00	02:13:00	00:10:00	16.25	2.21667	0.166667	3470	1	10	10	0
27	162	72				0	1	0		0	0	0	0	0	0	0	1						40					0	07:23:00	01:30:00	00:02:00	7.38333	1.5	0.0333333	3120	2	10	10	0
30	167	62.5				0	2	1		0	0	0	0	0	0	0	0						37					0	02:15:00	00:06:00	00:31:00	2.25	0.1	0.516667	2780	2	10	10	0
27	162	66				0	3	0		0	0	0	0	0	0	0	1						40					0	08:50:00	00:26:00	00:02:00	8.83333	0.433333	0.0333333	3440	2	10	10	0
32	155	64				0	1	0		0	0	0	0	0	0	0	1						39					0	03:35:00	00:43:00	00:04:00	3.58333	0.716667	0.0666667	3090	1	10	10	0
32	160	70				0	2	0		1	0	0	0	1	0	0	1						38					0	17:30:00	01:19:00	00:14:00	17.5	1.31667	0.233333	3080	1	10	10	0
31	160	64				0	1	0		0	0	1	0	0	0	0	0						38					0	04:10:00	00:29:00	00:06:00	4.16667	0.483333	0.1	3650	2	10	10	0
27	158	54				0	1	0		0	0	0	0	0	0	0	0						40					0	04:05:00	02:20:00	00:06:00	4.08333	2.33333	0.1	2720	2	10	10	0
31	164	68				0	2	1		0	0	0	0	0	0	0	0						40					0	10:40:00	00:26:00	00:04:00	10.6667	0.433333	0.0666667	3500	2	10	10	0
27	159	57				0	1	0		0	0	0	0	0	0	0	1						38					0	05:39:00	02:34:00	00:01:00	5.65	2.56667	0.0166667	3090	1	10	10	0
32	158	61				0	2	1		0	0	0	0	0	0	0	0						40					0	00:52:00	00:05:00	00:03:00	0.866667	0.0833333	0.05	3660	1	10	10	0
26	152	60				0	1	0		0	0	0	0	0	0	0	1						40					0	06:39:00	00:17:00	00:04:00	6.65	0.283333	0.0666667	3150	1	10	10	0
28	153	61.5				0	2	1		0	0	0	0	0	0	0	1						38					0	00:49:00	00:11:00	00:09:00	0.816667	0.183333	0.15	2890	1	10	10	0
37	171	84				0	3	1		0	0	0	0	0	0	0	0						40					0	03:00:00	00:11:00	00:06:00	3	0.183333	0.1	3790	1	10	10	0
37	170	77				0	2	1		0	0	0	0	1	0	0	0						40					0	03:15:00	00:19:00	00:11:00	3.25	0.316667	0.183333	3660	1	10	10	0
27	163	60				0	1	0		0	0	0	0	1	0	0	0						40					0	11:20:00	00:28:00	00:06:00	11.3333	0.466667	0.1	3330	2	10	10	1
34	163	54				0	2	1		0	0	0	0	0	0	0	1						39					0	01:50:00	00:26:00	00:03:00	1.83333	0.433333	0.05	2590	1	10	10	0
38	163	68				0	2	1		0	0	0	0	1	0	0	0						39					0	08:15:00	00:13:00	00:08:00	8.25	0.216667	0.133333	3270	2	10	10	0
25	163	66				0	1	0		0	0	0	0	0	0	0	1						39					1	04:50:00	00:22:00	00:05:00	4.83333	0.366667	0.0833333	2810	2	10	10	0
29	165	80				0	1	0		0	0	0	0	0	0	0	1						38					0	16:30:00	02:24:00	00:05:00	16.5	2.4	0.0833333	3430	2	10	10	0
29	165	75				0	1	0		0	0	0	0	0	0	0	0						41					0	02:20:00	02:43:00	00:03:00	2.33333	2.71667	0.05	3620	1	10	10	0
29	163	78				0	1	0		0	0	0	0	0	0	0	0						41					0	06:00:00	02:48:00	00:02:00	6	2.8	0.0333333	3770	1	9	10	0
31	161	90.5				0	3	1		0	0	0	0	0	0	0	0						40					0	05:00:00	00:16:00	00:15:00	5	0.266667	0.25	4310	1	10	10	0
35	160	77				0	4	1		0	0	0	0	0	0	0	0						38					0	08:30:00	00:03:00	00:04:00	8.5	0.05	0.0666667	3320	2	10	10	0
39	158	68				1	4	0		0	1	0	0	0	0	0	0						39					0	00:42:00	01:10:00	00:01:00	0.7	1.16667	0.0166667	3000	2	10	10	0
28	162	84				0	1	0		0	0	0	0	1	0	0	0						40					0	10:00:00	00:39:00	00:02:00	10	0.65	0.0333333	3860	1	10	10	0
34	159	77.5				0	2	0		0	1	1	0	0	0	0	0						40					0	06:35:00	00:33:00	00:03:00	6.58333	0.55	0.05	3610	1	10	10	0
28	156	70				0	1	0		0	0	1	0	0	0	0	0						37					0	04:55:00	02:44:00	00:09:00	4.91667	2.73333	0.15	3020	1	7	10	1
23	160	70				0	2	1		0	0	0	0	0	0	0	0						41					0	01:41:00	00:19:00	00:06:00	1.68333	0.316667	0.1	3440	2	10	10	0
29	167	60				0	1	0		0	0	0	0	0	0	0	1						39					0	09:00:00	01:26:00	00:03:00	9	1.43333	0.05	3210	1	10	10	0
30	168	75				0	2	1		0	0	0	0	0	0	0	0						39					0	03:45:00	00:14:00	00:01:00	3.75	0.233333	0.0166667	4310	1	10	10	0
29	160	56				0	1	0		0	0	0	0	1	0	0	1						39					0	04:50:00	00:50:00	00:02:00	4.83333	0.833333	0.0333333	3040	1	10	10	0
24	163	70				0	1	0		0	0	0	0	0	0	0	0						40					0	08:40:00	01:05:00	00:02:00	8.66667	1.08333	0.0333333	3460	2	10	10	0
32	164	66				0	1	0		0	0	0	0	1	0	0	0						41					0	16:28:00	01:36:00	00:20:00	16.4667	1.6	0.333333	3670	2	10	10	1
31	160	65.5				0	1	0		0	0	0	0	0	0	0	1						38					0	04:35:00	02:32:00	00:03:00	4.58333	2.53333	0.05	3210	1	10	10	0
32	160	66				0	3	1		0	1	0	0	0	0	0	0						37					0	02:40:00	00:19:00	00:07:00	2.66667	0.316667	0.116667	2950	1	10	10	0
35	160	69				0	1	0		0	1	1	0	1	0	0	0						39					0	01:33:00	00:27:00	00:10:00	1.55	0.45	0.166667	2970	2	7	9	1
28	164	68.5				0	1	0		0	0	0	0	0	0	0	0						40					0	05:40:00	01:24:00	00:03:00	5.66667	1.4	0.05	3750	2	10	10	0
35	163	63				0	2	1		0	1	0	0	0	0	0	0						39					0	10:15:00	00:50:00	00:06:00	10.25	0.833333	0.1	3600	1	10	10	0
29	165	60				0	2	1		0	0	0	0	0	0	0	0						40					0	06:42:00	00:06:00	00:02:00	6.7	0.1	0.0333333	3270	2	10	10	0
33	161	70				0	2	1		0	1	0	0	0	0	0	0						40					0	05:50:00	00:04:00	00:01:00	5.83333	0.0666667	0.0166667	3890	1	10	10	0
34	160	72.5				0	2	1		0	1	0	0	0	0	0	1						41					0	02:40:00	00:16:00	00:14:00	2.66667	0.266667	0.233333	3710	2	7	9	1
35	158	75				0	1	0		0	0	0	0	1	0	0	1						40					0	09:00:00	00:10:00	00:05:00	9	0.166667	0.0833333	4040	1	10	10	0
31	160	67				0	1	0		0	0	0	0	0	0	0	1						40					0	05:55:00	00:43:00	00:07:00	5.91667	0.716667	0.116667	3400	2	10	10	0
29	158	68.5				0	1	0		0	0	0	0	0	0	0	0						40					0	13:00:00	00:09:00	00:02:00	13	0.15	0.0333333	3360	2	10	10	0
34	158	63.5				0	2	1		0	0	0	0	0	0	0	0						40					0	00:15:00	00:13:00	00:02:00	0.25	0.216667	0.0333333	3300	2	10	10	0
37	166	67				0	4	1		0	0	0	0	0	0	0	0						40					0	03:00:00	00:13:00	00:02:00	3	0.216667	0.0333333	3510	2	10	10	0
34	158	54				0	1	0		0	0	0	0	1	0	0	1						39					0	10:25:00	01:22:00	00:02:00	10.4167	1.36667	0.0333333	3860	2	10	10	0
35	158	59				0	1	0		0	0	0	0	1	0	0	0						40					0	00:45:00	00:39:00	00:02:00	0.75	0.65	0.0333333	3120	2	10	10	0
																																0		0
																																0		0
																																0		0
																																0		0
																																0		0
																																0		0
																																0		0
																																0		0
																																0		0
																																0		0
																																0		0
																																0		0
																																0		0
																																0		0
																																0		0
																																0		0
																																0		0
																																0		0
																																0		0
																																0		0
																																0		0
																																0		0
																																0		0
																																0		0
																																0		0
																																0		0
																																0		0
																																0		0
																																0		0
																																0		0
																																0		0
																																0		0
																																0		0
																																0		0
																																0		0
																																0		0
																																0		0
																																0		0
																																0
																																0
																																0
																																0
																																0
																																0
																																0
																																0
																																0
																																0
																																0
																																0
																																0
																																0
																																0
																																0
																																0
																																0
																																0
																																0
																																0
																																0
																																0
																																0
																																0
																																0
																																0
																																0
																																0
																																0
																																0
																																0
																																0
																																0
																																0
																																0
																																0
																																0
																																0
																																0
																																0
																																0
																																0
																																0
																																0
																																0
																																0
																																0
																																0
																																0
																																0
																																0
																																0
																																0
																																0
																																0
																																0
																																0
																																0
																																0
